# Supplementary material for: Accumulation of Epstein-Barr virus–induced cross-reactive immune responses is associated with multiple sclerosis
Source: J Clin Invest. 2024 Nov 1;134(21):e184481. doi: 10.1172/JCI184481 (PMC11527435; doi:10.1172/JCI184481)
Supplement: Supporting data values [file jci-134-184481-s111.xlsx]

## Sheet: 1A
	IgG MS			IgG Control
	Mean	SD	N	Mean	SD	N
PRSPSSQSSSSGSPPRRPPP	0.917512	0.421399	270	0.549721	0.245033	270
RSPSSQSSSSGSPPRRPPPG	1.0261	0.442637	270	0.523929	0.240331	270
SPSSQSSSSGSPPRRPPPGR	2.11426	0.933623	270	1.30576	0.558674	270
PSSQSSSSGSPPRRPPPGRR	1.97304	0.986085	270	1.17988	0.521512	270
SSQSSSSGSPPRRPPPGRRP	1.89761	0.908618	270	1.14189	0.552672	270
SQSSSSGSPPRRPPPGRRPF	1.90969	0.952823	270	1.12571	0.511823	270
QSSSSGSPPRRPPPGRRPFF	2.46096	1.19418	270	1.3114	0.598167	270
SSSSGSPPRRPPPGRRPFFH	2.52411	1.04018	270	1.27962	0.536342	270
SSSGSPPRRPPPGRRPFFHP	2.52354	1.12962	270	1.19291	0.556475	270
SSGSPPRRPPPGRRPFFHPV	2.62702	1.11247	270	1.38155	0.564451	270
SGSPPRRPPPGRRPFFHPVG	2.47109	1.11068	270	1.26128	0.626906	270
GSPPRRPPPGRRPFFHPVGE	2.45229	1.09481	270	1.23911	0.513969	270
SPPRRPPPGRRPFFHPVGEA	2.41045	0.999934	270	1.23887	0.587938	270
PPRRPPPGRRPFFHPVGEAD	1.87752	0.756991	270	1.00194	0.43608	270
PRRPPPGRRPFFHPVGEADY	1.92872	0.937526	270	1.06386	0.530765	270
RRPPPGRRPFFHPVGEADYF	1.89721	0.867254	270	1.15682	0.465589	270
RPPPGRRPFFHPVGEADYFE	1.58645	0.696879	270	0.86466	0.380352	270
PPPGRRPFFHPVGEADYFEY	1.31561	0.555445	270	0.775131	0.351334	270
PPGRRPFFHPVGEADYFEYH	1.47738	0.65323	270	0.871059	0.392091	270
PGRRPFFHPVGEADYFEYHQ	0.286364	0.133146	270	0.108245	0.0484045	270
GRRPFFHPVGEADYFEYHQE	0.25362	0.105289	270	0.312983	0.147792	270
RRPFFHPVGEADYFEYHQEG	0.2223	0.108563	270	0.211664	0.0864374	270
RPFFHPVGEADYFEYHQEGG	0.295085	0.131513	270	0.310125	0.148213	270
PFFHPVGEADYFEYHQEGGP	0.181724	0.086836	270	0.108058	0.0533578	270
FFHPVGEADYFEYHQEGGPD	0.129632	0.0633062	270	0.237058	0.112579	270
FHPVGEADYFEYHQEGGPDG	0.11319	0.0457574	270	0.238344	0.0999576	270
HPVGEADYFEYHQEGGPDGE	1.11708	0.490887	270	0.61574	0.263852	270
PVGEADYFEYHQEGGPDGEP	1.64196	0.753501	270	0.947774	0.470484	270
VGEADYFEYHQEGGPDGEPD	2.17227	1.02095	270	1.14328	0.544052	270
GEADYFEYHQEGGPDGEPDV	1.77265	0.774655	270	1.08885	0.482035	270
EADYFEYHQEGGPDGEPDVP	0.900063	0.412732	270	0.464561	0.187055	270
ADYFEYHQEGGPDGEPDVPP	0.314096	0.13666	270	0.329836	0.152066	270
DYFEYHQEGGPDGEPDVPPG	0.103483	0.0477936	270	0.222415	0.0895143	270
YFEYHQEGGPDGEPDVPPGA	0.104583	0.0502609	270	0.213141	0.102847	270
FEYHQEGGPDGEPDVPPGAI	0.322953	0.159563	270	0.329416	0.150398	270
EYHQEGGPDGEPDVPPGAIE	0.170136	0.0702328	270	0.340104	0.154525	270
YHQEGGPDGEPDVPPGAIEQ	0.18954	0.0830049	270	0.329709	0.157533	270
HQEGGPDGEPDVPPGAIEQG	0.151535	0.067085	270	0.210645	0.0872109	270
QEGGPDGEPDVPPGAIEQGP	0.312782	0.149092	270	0.365815	0.163265	270
EGGPDGEPDVPPGAIEQGPA	0.0796414	0.0339798	270	0.142269	0.067774	270
GGPDGEPDVPPGAIEQGPAD	0.851407	0.35994	270	0.544392	0.261447	270
GPDGEPDVPPGAIEQGPADD	0.862973	0.368516	270	0.433768	0.187635	270
PDGEPDVPPGAIEQGPADDP	1.76521	0.875905	270	0.934837	0.461067	270
DGEPDVPPGAIEQGPADDPG	1.63868	0.737507	270	0.935215	0.467366	270
GEPDVPPGAIEQGPADDPGE	1.87845	0.871216	270	0.962964	0.395492	270
EPDVPPGAIEQGPADDPGEG	2.16013	0.918065	270	1.36328	0.646777	270
PDVPPGAIEQGPADDPGEGP	1.85415	0.880998	270	1.03227	0.477328	270
DVPPGAIEQGPADDPGEGPS	1.79346	0.871404	270	0.838313	0.381116	270
VPPGAIEQGPADDPGEGPST	1.96008	0.922395	270	1.19394	0.502763	270
PPGAIEQGPADDPGEGPSTG	1.1148	0.516107	270	0.656908	0.31119	270
PGAIEQGPADDPGEGPSTGP	1.25938	0.548371	270	0.638185	0.281139	270
GAIEQGPADDPGEGPSTGPR	0.171708	0.0719	270	0.10217	0.0429125	270
AIEQGPADDPGEGPSTGPRG	0.251369	0.103012	270	0.112751	0.0474792	270

## Sheet: 1B
MS Patients
EBNA386-405		GlialCAM370-389			EBNA393-412		CRYAB2-21			EBNA409-428		MBP205-224			EBNA426-445		ANO2135-154
T0	T1	T0	T1		T0	T1	T0	T1		T0	T1	T0	T1		T0	T1	T0	T1
0	46	0	184.338		0	44.9947	0	0		0	45.0222	0	152.634		0	50.9566	0	164.173
0	46	0	232.456		0	51.1167	0	10		0	53.1589	0	196.142		0	52.147	0	224.094
0	52	0	51.8293		0	52.261	0	6.86		0	52.2102	0	57.7118		0	49.2377	0	59.9344
0	53	0	48.7336		0	56.7589	0	7.49		0	51.1871	0	51.5493		0	44.5201	0	48.7236
0	54	0	60.7469		0	56.0849	0	12.72		0	44.3879	0	59.9353		0	59.3277	0	67.8736
0	57	0	100.992		0	46.539	0	17.22		0	67.2075	0	96.331		0	53.222	0	90.7703
0	59	0	51.6043		0	51.1351	0	19.01		0	63.911	0	47.2759		0	48.8275	0	50.0857
0	60	0	174.825		0	49.827	0	19.01		0	60.0611	0	186.723		0	60.7074	0	155.074
0	60	0	81.3892		0	49.1165	0	20.79		0	48.7318	0	69.7484		0	51.3266	0	82.8902
0	60	0	123.295		0	53.9051	0	21.84		0	48.6157	0	120.482		0	65.456	0	144.131
0	60	0	163.577		0	54.0983	0	22.31		0	50.9638	0	181.243		0	71.9421	0	167.017
0	60	0	176.716		0	61.3979	0	23.35		0	64.6494	0	184.556		0	53.873	0	191.212
0	60	0	79.7174		0	68.294	0	24.4		0	67.2982	0	64.3111		0	54.5481	0	67.0024
0	60	0	94.6502		0	62.2332	0	25.26		0	66.4664	0	103.483		0	52.3737	0	77.2702
0	61	0	193.674		0	72.1133	0	25.49		0	69.3736	0	171.983		0	49.4225	0	175.975
0	61	0	104.157		0	68.9663	0	25.6		0	50.6673	0	121.459		0	54.1551	0	114.165
0	61	0	135.979		0	63.2587	0	25.79		0	65.5425	0	123.733		0	53.9352	0	148.645
0	61	0	202.592		0	71.0338	0	26.65		0	59.4669	0	219.963		0	53.103	0	207.568
0	62	0	126.279		0	65.4819	0	27.37		0	62.5853	0	104.014		0	73.6927	0	128.874
0	62	0	237.647		0	68.3912	0	27.89		0	50.3323	0	213.846		0	54.7724	0	228.208
0	65	0	153.989		0	58.5317	0	27.99		0	76.2731	0	130.266		0	61.8165	0	184.74
0	65	0	74.9747		0	76.6357	0	28.16		0	66.2275	0	81.9253		0	63.0818	0	83.989
0	67	0	215.811		0	79.2051	0	28.44		0	77.4159	0	208.202		0	71.9965	0	175.607
0	68	0	56.8441		0	69.8348	0	29.21		0	70.5162	0	53.1666		0	57.4304	0	68.077
0	68	0	126.716		0	57.9315	0	29.21		0	67.049	0	118.374		0	72.6995	0	148.941
0	68	0	127.629		0	73.9713	0	29.64		0	58.7651	0	138.677		0	63.0318	0	133.602
0	69	0	132.782		0	70.7137	0	29.79		0	74.8897	0	159.235		0	74.8837	0	117.21
0	69	0	109.843		0	64.1625	0	30.53		0	62.3467	0	110.562		0	68.5097	0	126
0	69	0	117.096		0	63.7993	0	30.69		0	77.8011	0	120.455		0	60.5479	0	111.709
0	69	0	152.034		0	62.8448	0	31.44		0	57.1071	0	166.631		0	58.7044	0	153.479
0	69	0	125.416		0	71.7545	0	32.04		0	79.9345	0	148.975		0	66.8218	0	119.034
0	69	0	183.971		0	69.5146	0	32.34		0	64.9272	0	198.952		0	56.305	0	161.786
0	69	0	170.306		0	62.5934	0	32.93		0	58.8456	0	156.901		0	56.0263	0	166.902
0	70	0	62.2797		0	73.6847	0	33.16		0	66.3927	0	69.5152		0	64.2828	0	70.079
0	70	0	133.073		0	74.9683	0	33.33		0	61.2742	0	115.444		0	63.8014	0	121.607
0	70	0	207.022		0	78.0443	0	33.38		0	69.6166	0	171.98		0	77.1119	0	179.266
0	70	0	147.314		0	60.3677	0	33.42		0	67.2197	0	148.656		0	63.1441	0	148.103
0	70	0	90.4995		0	70.8159	0	33.83		0	67.2316	0	92.1996		0	82.4903	0	106.377
0	70	0	183.18		0	65.3826	0	35		0	81.4213	0	150.382		0	77.6909	0	164.663
0	70	0	108.776		0	79.5737	0	36.32		0	57.3372	0	92.683		0	82.3431	0	127.321
0	70	0	194.958		0	58.4639	0	36.83		0	60.0672	0	187.612		0	64.7167	0	216.133
0	70	0	114.367		0	73.217	0	36.98		0	78.2201	0	93.8299		0	80.6348	0	99.0241
0	71	0	153.245		0	62.0753	0	38.16		0	83.8069	0	140.628		0	64.8977	0	155.521
0	71	0	148.341		0	83.3908	0	38.17		0	72.159	0	141.105		0	75.5768	0	139.622
0	71	0	86.5227		0	63.6348	0	38.95		0	64.8726	0	91.646		0	81.5269	0	85.655
0	72	0	97.4793		0	81.3096	0	39.07		0	65.106	0	96.9983		0	75.5827	0	90.2701
0	73	0	237.729		0	64.2848	0	39.21		0	72.847	0	282.079		0	67.5992	0	252.852
0	73	0	77.0534		0	85.3141	0	39.74		0	77.6244	0	91.6752		0	70.7955	0	67.2127
0	73	0	166.776		0	67.1444	0	40.53		0	80.0306	0	148.014		0	59.1547	0	199.603
0	73	0	117.636		0	84.7025	0	40.79		0	73.2465	0	97.9763		0	70.7517	0	135.06
0	74	0	237.819		0	85.7682	0	41.02		0	73.1825	0	238.762		0	71.6361	0	259.623
0	74	0	78.2367		0	84.4854	0	41.18		0	66.2398	0	79.3747		0	87.0864	0	73.3479
0	74	0	238.56		0	69.9467	0	41.32		0	74.7683	0	250.022		0	81.8143	0	202.441
0	74	0	238.596		0	63.6068	0	41.77		0	78.9407	0	215.093		0	71.4014	0	207.816
0	75	0	124.51		0	73.2352	0	42.11		0	75.2504	0	122.996		0	71.2054	0	147.113
0	76	0	135.669		0	89.0836	0	42.37		0	79.4299	0	156.921		0	88.4848	0	162.222
0	76	0	119.915		0	73.7423	0	42.89		0	75.9476	0	120.863		0	88.0754	0	97.146
0	76	0	227.1		0	60.8514	0	43.06		0	65.6882	0	238.094		0	83.729	0	248.607
0	76	0	171.294		0	81.8736	0	43.26		0	64.8291	0	182.391		0	88.3068	0	195.787
0	76	0	153.019		0	90.6068	0	43.95		0	82.8218	0	176.237		0	78.0248	0	122.803
0	77	0	202.895		0	68.9127	0	44.12		0	78.1605	0	216.941		0	65.7474	0	172.447
0	77	0	233.805		0	73.301	0	44.61		0	84.1803	0	242.698		0	75.6812	0	250.705
0	77	0	233.774		0	68.6283	0	45		0	72.2676	0	203.152		0	91.7043	0	277.115
0	77	0	175.394		0	73.084	0	45.51		0	65.561	0	200.728		0	82.9824	0	151.557
0	78	0	54.7025		0	82.2789	0	45.81		0	91.4269	0	59.3748		0	84.1654	0	62.0923
0	78	0	132.857		0	70.0271	0	45.85		0	76.8807	0	154.143		0	62.5827	0	109.375
0	78	0	103.788		0	81.7882	0	46.05		0	74.3591	0	108.923		0	62.5158	0	115.669
0	78	0	215.419		0	76.4723	0	46.08		0	71.2193	0	184.828		0	86.0146	0	201.742
0	78	0	79.1431		0	90.7397	0	46.08		0	76.4854	0	77.9949		0	75.5616	0	65.1078
0	78	0	194.224		0	77.97	0	46.41		0	73.7862	0	217.818		0	72.5251	0	174.124
0	78	0	150.029		0	79.8231	0	47.16		0	89.9004	0	138.762		0	64.608	0	177.503
0	78	0	77.9577		0	72.0878	0	47.6		0	71.3743	0	71.8444		0	65.4566	0	80.8575
0	78	0	74.5388		0	81.238	0	47.9		0	84.3919	0	80.3449		0	93.4461	0	81.1724
0	79	0	89.3913		0	78.4322	0	47.9		0	82.7873	0	83.0579		0	78.5623	0	82.5234
0	79	0	120.213		0	70.6582	0	47.9		0	78.8832	0	103.831		0	73.1374	0	128.307
0	79	0	174.142		0	94.3925	0	48.16		0	63.9458	0	192.871		0	93.0011	0	144.768
0	80	0	230.481		0	89.9066	0	48.16		0	74.5862	0	201.832		0	81.7449	0	218.349
0	80	0	156.154		0	78.1822	0	48.5		0	72.5966	0	156.814		0	65.4899	0	141.038
0	81	0	230.824		0	81.8302	0	48.8		0	93.0344	0	243.486		0	93.9073	0	256.19
0	81	0	166.808		0	82.0003	0	49.21		0	67.7129	0	175.357		0	70.5745	0	188.879
0	81	0	77.883		0	67.4581	0	49.25		0	90.9759	0	64.041		0	69.4896	0	81.481
0	81	0	198.895		0	91.5517	0	49.4		0	81.221	0	224.801		0	78.4685	0	235.157
0	81	0	171.624		0	83.2038	0	49.4		0	90.2204	0	194.405		0	78.5465	0	196.151
0	81	0	118.664		0	83.7168	0	49.47		0	86.7821	0	119.225		0	89.2394	0	95.7535
0	82	0	191.11		0	88.8646	0	51.05		0	71.4324	0	173.036		0	91.7615	0	183.803
0	82	0	51.7358		0	75.917	0	51.05		0	75.2301	0	53.7378		0	72.8499	0	59.0276
0	83	0	198.654		0	76.2174	0	51.2		0	72.8036	0	188.241		0	99.2462	0	185.234
0	83	0	228.438		0	97.3337	0	51.99		0	68.1466	0	259.861		0	75.8013	0	246.188
0	83	0	199.632		0	89.7889	0	52.31		0	76.0315	0	162.749		0	84.6678	0	163.467
0	84	0	206.367		0	77.6625	0	52.89		0	78.4058	0	177.248		0	75.2681	0	173.305
0	85	0	215.038		0	94.1736	0	54.15		0	69.5825	0	206.675		0	93.1948	0	242.936
0	85	0	120.956		0	94.2676	0	55.39		0	79.117	0	143.52		0	72.543	0	100.351
0	85	0	138.042		0	71.1622	0	55.54		0	74.8251	0	115.496		0	92.6486	0	148.242
0	85	0	162.821		0	100.718	0	55.99		0	85.1608	0	133.156		0	84.5992	0	188.381
0	85	0	48.5194		0	89.5914	0	57.19		0	74.8099	0	47.4259		0	96.1528	0	47.3164
0	85	0	165.593		0	81.5094	0	57.37		0	75.4575	0	134.915		0	68.2289	0	142.668
0	85	0	115.67		0	81.1188	0	57.63		0	84.4488	0	100.928		0	73.5216	0	98.6462
0	86	0	135.364		0	98.0298	0	57.78		0	102.675	0	121.354		0	76.0168	0	155.452
0	86	0	61.052		0	70.0221	0	58.42		0	72.9099	0	56.3105		0	90.6675	0	63.6951
0	86	0	201.074		0	77.9912	0	58.48		0	72.1366	0	194.79		0	94.3905	0	188.152
0	86	0	70.4555		0	87.0725	0	59.58		0	99.3238	0	68.9586		0	72.8671	0	72.4675
0	86	0	48.9622		0	94.9634	0	59.88		0	89.0288	0	54.1526		0	82.1139	0	43.8655
0	87	0	233.513		0	93.2527	0	60.78		0	98.8299	0	234.744		0	102.29	0	271.877
0	87	0	74.958		0	96.9619	0	62.37		0	94.8905	0	63.6672		0	76.6744	0	64.9361
0	87	0	64.1586		0	96.4259	0	62.82		0	85.7214	0	74.8041		0	97.5205	0	60.7236
0	88	0	118.04		0	86.5489	0	62.96		0	87.0773	0	116.572		0	95.7144	0	111.238
0	88	0	59.9956		0	73.7698	0	63.68		0	85.2039	0	66.5642		0	76.3873	0	68.0233
0	88	0	179.845		0	91.6135	0	64.67		0	79.1302	0	158.345		0	90.7489	0	215.752
0	88	0	113.635		0	94.4566	0	64.98		0	95.9855	0	120.652		0	74.4148	0	101.541
0	88	0	123.31		0	77.7665	0	64.98		0	79.845	0	144.739		0	75.4703	0	143.688
0	88	0	179.222		0	90.4668	0	65.57		0	78.3084	0	153.085		0	99.8686	0	214.725
0	88	0	227.533		0	99.905	0	66.32		0	101.928	0	249.871		0	91.589	0	207.178
0	89	0	92.1546		0	82.7142	0	67.22		0	88.0731	0	103.613		0	88.8429	0	89.8622
0	90	0	143.625		0	93.3146	0	67.66		0	98.2899	0	147.882		0	76.427	0	154.325
0	90	0	212.9		0	78.8188	0	67.96		0	96.6826	0	204.68		0	97.0124	0	228.535
0	90	0	72.3489		0	107.564	0	68.16		0	98.5411	0	84.9569		0	86.9464	0	70.6179
0	90	0	195.63		0	75.0467	0	68.23		0	77.8564	0	213.846		0	103.455	0	196.751
0	90	0	99.5082		0	77.3717	0	68.26		0	79.4333	0	99.6101		0	76.1807	0	116.282
0	90	0	48.7573		0	86.0973	0	68.41		0	104.809	0	42.8567		0	88.5134	0	58.0213
0	90	0	172.242		0	81.9226	0	69.68		0	91.5388	0	188.284		0	104.599	0	182.486
0	91	0	104.994		0	95.7549	0	69.76		0	78.91	0	104.701		0	99.9802	0	110.137
0	91	0	238.486		0	98.8542	0	70.66		0	80.1457	0	241.941		0	86.4048	0	254.668
0	91	0	101.834		0	89.8046	0	73.16		0	104.754	0	108.358		0	98.7223	0	101.724
0	91	0	147.328		0	86.863	0	73.35		0	87.1236	0	149.012		0	81.6616	0	143.557
0	91	0	170.153		0	106.603	0	73.95		0	102.265	0	146.452		0	106.123	0	150.175
0	91	0	215.268		0	93.3108	0	73.95		0	102.308	0	197.895		0	107.234	0	228.54
0	92	0	116.699		0	89.5315	0	74.74		0	75.2893	0	104.846		0	75.2961	0	105.127
0	92	0	184.262		0	95.5248	0	75.15		0	97.5834	0	153.514		0	85.9557	0	148.592
0	92	0	100.688		0	75.5853	0	75.45		0	93.2707	0	103.439		0	107.032	0	94.7005
0	93	0	86.1235		0	109.338	0	76.47		0	92.1395	0	86.2806		0	101.357	0	72.2883
0	93	0	109.23		0	107.348	0	76.65		0	76.2295	0	126.32		0	97.3138	0	97.9708
0	93	0	61.3077		0	104.355	0	76.95		0	86.6289	0	54.9605		0	101.221	0	58.5087
0	94	0	102.1		0	90.7224	0	77.78		0	107.066	0	99.476		0	94.1917	0	87.004
0	94	0	191.565		0	110.707	0	77.98		0	111.801	0	221.31		0	92.3572	0	155.136
0	95	0	185.991		0	97.2349	0	78.14		0	99.7789	0	196.768		0	81.6778	0	202.094
0	95	0	151.54		0	102.491	0	78.43		0	85.8167	0	134.663		0	86.0744	0	139.078
0	95	0	125.823		0	79.2958	0	79.41		0	93.7491	0	133.269		0	83.0457	0	150.264
0	96	0	189.611		0	111.467	0	80.14		0	80.8832	0	221.041		0	81.5745	0	215.142
0	97	0	181.086		0	111.508	0	80.39		0	78.0497	0	169.603		0	105.44	0	182.787
0	97	0	163.054		0	96.8207	0	80.56		0	78.7939	0	137.6		0	112.172	0	156.261
0	98	0	200.067		0	108.323	0	80.84		0	115.931	0	212.016		0	91.8594	0	195.771
0	100	0	213.621		0	109.479	0	80.84		0	109.609	0	239.625		0	111.13	0	234.799
0	100	0	126.275		0	108.81	0	81.23		0	113.691	0	133.007		0	81.2559	0	145.041
0	101	0	209.744		0	89.0141	0	81.44		0	88.5429	0	169.454		0	102.457	0	245.244
0	101	0	53.3856		0	110.696	0	81.74		0	106.186	0	45.0723		0	93.4821	0	57.7509
0	101	0	203.743		0	82.3453	0	81.95		0	101.707	0	179.144		0	103.53	0	229.337
0	101	0	221.048		0	116.735	0	82.89		0	120.617	0	265.107		0	91.254	0	209.256
0	102	0	56.6657		0	102.772	0	83.03		0	105.491	0	66.4445		0	83.5255	0	51.813
0	102	0	225.039		0	94.5555	0	83.75		0	89.6592	0	255.49		0	115.002	0	237.549
0	102	0	108.372		0	83.4366	0	83.83		0	93.2434	0	105.35		0	106.078	0	107.738
0	102	0	197.494		0	101.53	0	84.12		0	84.1318	0	205.578		0	98.3286	0	199.328
0	102	0	214.17		0	117.632	0	84.26		0	97.6818	0	249.493		0	105.949	0	248.635
0	103	0	75.9369		0	120.434	0	85.29		0	116.605	0	80.4966		0	113.385	0	78.1989
0	104	0	224.659		0	90.318	0	85.29		0	119.647	0	253.237		0	123.258	0	255.503
0	105	0	64.3509		0	92.4604	0	86.28		0	102.472	0	57.5445		0	123.809	0	75.98
0	105	0	149.435		0	100.336	0	86.38		0	106.303	0	121.382		0	100.906	0	172.029
0	105	0	117.597		0	104.039	0	87.5		0	113.502	0	104.765		0	98.995	0	96.2097
0	105	0	152.362		0	125.217	0	87.73		0	109.232	0	176.706		0	103.127	0	124.53
0	106	0	62.8481		0	116.162	0	88.09		0	115.467	0	75.0492		0	97.6186	0	57.4968
0	107	0	99.4641		0	97.42	0	91.34		0	113.152	0	97.0574		0	112.874	0	106.842
0	107	0	59.5658		0	121.833	0	91.67		0	88.6187	0	71.297		0	100.422	0	55.6163
0	108	0	64.4143		0	87.8148	0	91.7		0	87.8917	0	54.5465		0	124.105	0	67.6208
0	108	0	103.154		0	122.648	0	93.71		0	121.891	0	106.436		0	90.4206	0	99.234
0	109	0	90.3285		0	101.327	0	94.21		0	97.0353	0	102.393		0	117.917	0	94.1984
0	109	0	216.451		0	109.985	0	94.95		0	128.086	0	195.209		0	95.8133	0	214.764
0	109	0	229.808		0	108.445	0	95.1		0	128.097	0	203.39		0	120.952	0	273.452
0	109	0	77.0411		0	90.7147	0	95.96		0	116.021	0	78.1647		0	90.0319	0	69.2824
0	110	0	116.83		0	112.545	0	96.03		0	102.944	0	135.7		0	100.545	0	134.915
0	111	0	156.794		0	93.6612	0	96.08		0	107.712	0	155.006		0	130.819	0	141.623
0	111	0	225.228		0	114.256	0	97.47		0	96.4783	0	249.557		0	98.5951	0	198.134
0	111	0	224.261		0	93.0135	0	97.47		0	124.192	0	195.623		0	102.887	0	215.421
0	111	0	110.999		0	96.0836	0	98.95		0	131.095	0	131.472		0	119.794	0	120.621
0	111	0	134.113		0	109.551	0	99.28		0	122.691	0	109.552		0	110.283	0	159.024
0	112	0	216.498		0	134.133	0	99.28		0	102.455	0	203.36		0	107.831	0	236.496
0	112	0	175.145		0	118.273	0	99.64		0	110.582	0	144.109		0	119.866	0	206.175
0	112	0	165.952		0	90.7885	0	99.7		0	109.072	0	138.311		0	94.8022	0	181.321
0	113	0	92.4716		0	101.28	0	100.6		0	126.149	0	81.8728		0	109.689	0	75.3003
0	113	0	116.524		0	107.803	0	101.44		0	100.239	0	113.672		0	100.426	0	126.944
0	113	0	65.5235		0	122.2	0	101.96		0	114.544	0	62.8801		0	102.042	0	62.4936
0	113	0	215.426		0	117.044	0	102.53		0	126.918	0	212.583		0	106.655	0	199.465
0	114	0	152.588		0	135.124	0	103.92		0	102.845	0	136.674		0	120.545	0	159.7
0	114	0	89.556		0	105.815	0	104.33		0	122.087	0	76.5342		0	110.579	0	94.3789
0	114	0	53.4912		0	109.431	0	104.49		0	111.84	0	58.9201		0	98.0141	0	58.7934
0	114	0	207.253		0	102.831	0	104.49		0	93.7913	0	245.526		0	116.867	0	215.696
0	114	0	184.409		0	127.001	0	104.63		0	128.837	0	180.982		0	97.1459	0	149.108
0	114	0	191.182		0	108.377	0	105.39		0	106.74	0	189.698		0	92.6511	0	177.909
0	114	0	118.458		0	105.815	0	105.42		0	115.94	0	124.077		0	114.975	0	141.059
0	114	0	208.405		0	123.895	0	105.79		0	91.3425	0	243.564		0	107.49	0	228.016
0	115	0	116.089		0	102.151	0	106.02		0	134.615	0	99.2852		0	100.129	0	97.8632
0	115	0	208.749		0	93.4265	0	106.58		0	110.732	0	223.816		0	127.888	0	244.683
0	116	0	106.528		0	129.839	0	106.89		0	128.858	0	122.453		0	110.852	0	85.8017
0	116	0	75.2347		0	105.316	0	107.22		0	98.0555	0	65.9869		0	110.257	0	72.0907
0	116	0	136.295		0	119.946	0	107.22		0	118.099	0	139.147		0	104.795	0	133.473
0	116	0	134.476		0	111.972	0	107.94		0	137.374	0	116.892		0	103.735	0	120.37
0	116	0	221.609		0	124.387	0	110.19		0	111.976	0	235.826		0	99.9554	0	202.389
0	117	0	180.408		0	117.051	0	113.73		0	112.901	0	151.633		0	98.1583	0	179.447
0	117	0	155.721		0	122.099	0	113.73		0	116.932	0	138.088		0	121.645	0	156.413
0	117	0	218.223		0	109.333	0	114.37		0	110.466	0	242.3		0	127.018	0	231.336
0	118	0	120.818		0	137.119	0	114.81		0	101.537	0	127.413		0	112.906	0	118.832
0	118	0	71.2947		0	108.488	0	115.74		0	101.896	0	84.1552		0	94.6269	0	61.1228
0	118	0	194.221		0	118.086	0	115.87		0	110.251	0	155.964		0	129.424	0	206.693
0	118	0	236.957		0	106.461	0	116.67		0	125.834	0	238.242		0	133.257	0	241.503
0	118	0	54.8564		0	103.391	0	118.41		0	104.407	0	60.284		0	104.126	0	65.7396
0	123	0	79.1271		0	111.975	0	119.91		0	141.899	0	86.4263		0	105.805	0	64.5353
0	124	0	235.961		0	122.449	0	120.59		0	141.321	0	215.925		0	113.815	0	225.674
0	124	0	105.077		0	139.202	0	121.3		0	102.632	0	84.4229		0	109.351	0	88.0103
0	124	0	158.207		0	119.27	0	122.02		0	100.94	0	181.411		0	109.068	0	138.35
0	125	0	183.862		0	130.579	0	123.53		0	127.059	0	194.962		0	121.142	0	192.622
0	125	0	114.84		0	120.013	0	123.61		0	123.101	0	102.332		0	145.794	0	100.724
0	125	0	49.9891		0	136.833	0	124.51		0	120.725	0	52.4996		0	137.138	0	40.1947
0	125	0	132.034		0	107.402	0	125.45		0	119.466	0	139.488		0	113.111	0	139.028
0	125	0	135.571		0	138.952	0	125.49		0	119.996	0	136.886		0	119.183	0	128.851
0	127	0	98.9938		0	116.43	0	126.35		0	115.788	0	110.693		0	134.019	0	95.9595
0	129	0	110.965		0	113.322	0	126.39		0	143.037	0	113.655		0	117.848	0	124.67
0	129	0	163.817		0	107.869	0	127.08		0	109.959	0	135.937		0	130.742	0	164.698
0	129	0	136.511		0	119.765	0	127.25		0	112.247	0	162.723		0	123.11	0	116.466
0	130	0	176.029		0	152.736	0	127.44		0	117.79	0	176.32		0	150.594	0	156.788
0	130	0	99.9707		0	148.233	0	129.63		0	123.485	0	105.031		0	147.209	0	107.966
0	135	0	225.408		0	158.617	0	131.48		0	125.895	0	180.609		0	113.658	0	230.607
0	136	0	92.2266		0	138.61	0	132.35		0	144.968	0	107.889		0	135.781	0	83.1537
0	138	0	211.331		0	139.68	0	133.57		0	136.663	0	198.505		0	144.782	0	215.145
0	138	0	212.081		0	133.645	0	134.31		0	142.735	0	203.938		0	117.985	0	192.9
0	139	0	111.39		0	128.07	0	135.19		0	139.58	0	101.926		0	122.502	0	123.431
0	142	0	211.403		0	148.746	0	137.25		0	123.224	0	218.455		0	137.115	0	212.465
0	148	0	91.5869		0	150.949	0	137.25		0	132.734	0	103.891		0	140.601	0	76.6088
0	149	0	209.769		0	143.461	0	139.81		0	158.149	0	175.648		0	127.367	0	167.866
0	151	0	134.956		0	169.016	0	140.12		0	151.369	0	114.716		0	162.454	0	118.84
0	151	0	83.2115		0	159.739	0	141.52		0	137.95	0	97.329		0	124.999	0	68.1008
0	151	0	65.1692		0	151.622	0	141.67		0	160.755	0	70.7637		0	179.645	0	75.2723
0	151	0	211.978		0	122.615	0	142.13		0	152.961	0	180.716		0	143.336	0	205.271
0	172	0	189.642		0	158.781	0	143.14		0	147.123	0	208.949		0	192.011	0	211.767
0	173	0	114.944		0	188.505	0	147.69		0	154.392	0	132.165		0	166.382	0	121.062
0	173	0	81.2536		0	164.105	0	148.15		0	151.854	0	81.3664		0	188.606	0	88.9893
0	173	0	204.992		0	204.623	0	151.39		0	200.417	0	242.073		0	201.901	0	185.709
0	180	0	208.784		0	200.497	0	151.8		0	162.962	0	223.195		0	156.627	0	215.489
0	180	0	110.269		0	161.848	0	153.92		0	146.939	0	117.245		0	175.053	0	112.955
0	180	0	150.258		0	169.448	0	155.09		0	159.646	0	122.292		0	200.095	0	170.021
0	187	0	178.763		0	154.386	0	158.82		0	156.566	0	167.72		0	182.768	0	150.545
0	189	0	156.906		0	154.392	0	159.72		0	153.876	0	155.312		0	166.762	0	147.663
0	192	0	225.101		0	203.036	0	160.19		0	190.388	0	256.518		0	230.045	0	246.491
0	193	0	88.0161		0	173.202	0	164.35		0	214.613	0	92.9239		0	219.512	0	94.5821
0	193	0	67.3831		0	187.676	0	164.71		0	209.568	0	79.7964		0	186.581	0	66.8783
0	193	0	235.829		0	200.084	0	168.52		0	192.883	0	203.803		0	205.301	0	196.385
0	193	0	147.405		0	221.121	0	175		0	208.106	0	127.396		0	205.293	0	125.614
0	193	0	87.5403		0	177.637	0	175.46		0	172.774	0	70.0936		0	184.942	0	84.8837
0	197	0	192.742		0	180.483	0	176.47		0	203.603	0	181.33		0	192.436	0	214.112
0	197	0	73.3986		0	188.21	0	177.98		0	186.079	0	77.0055		0	197.776	0	60.7797
0	197	0	210.994		0	229.133	0	187.5		0	179.113	0	198.348		0	193.879	0	249.659
0	197	0	112.482		0	184.708	0	194.44		0	192.002	0	100.074		0	234.499	0	93.4636
0	200	0	219.14		0	204.788	0	195.67		0	161.554	0	231.282		0	186.352	0	251.683
0	201	0	87.8631		0	223.941	0	197.06		0	178.353	0	82.8597		0	171.621	0	100.952
0	201	0	76.0743		0	209.022	0	199.02		0	165.208	0	89.9184		0	194.209	0	79.4082
0	201	0	131.584		0	222.263	0	199.54		0	221.859	0	146.315		0	225.127	0	155.73
0	204	0	146.62		0	218.508	0	200.93		0	218.095	0	143.952		0	186.591	0	158.808
0	204	0	238.209		0	200.421	0	201.39		0	198.359	0	250.271		0	178.801	0	250.802
0	204	0	174.203		0	242.648	0	206.86		0	226.39	0	156.701		0	229.563	0	159.972
0	204	0	136.248		0	203.406	0	212.27		0	213.252	0	159.285		0	230.583	0	140.425
0	211	0	49.3775		0	227.037	0	213.43		0	178.342	0	46.2749		0	210.48	0	39.9298
0	211	0	153.005		0	228.051	0	213.89		0	219.137	0	142.419		0	251.713	0	157.722
0	211	0	201.675		0	251.467	0	214.71		0	210.456	0	211.904		0	239.465	0	229.676
0	220	0	160.418		0	218.127	0	224.07		0	178.367	0	166.111		0	258.464	0	151.022
0	222	0	109.343		0	262.394	0	224.6		0	244.97	0	113.706		0	227.307	0	113.668
0	223	0	84.1785		0	252.496	0	228.7		0	193.031	0	98.4366		0	205.452	0	97.766
0	239	0	104.187		0	265.659	0	244.44		0	250.772	0	114.582		0	258.569	0	112.822
0	211	0	118.65		0	173.216	0	261.57		0	195.254	0	106.704		0	200.533	0	99.741
0	211	0	209.39		0	219.396	0	283.33		0	178.283	0	212.464		0	225.882	0	193.029
0	220	0	152.523		0	198.451	0	298.04		0	233.195	0	137.932		0	201.726	0	166.007
0	222	0	145.108		0	256.889	0	299.07		0	202.244	0	132.03		0	234.24	0	125.87
0	223	0	119.633		0	253.027	0	331.37		0	239.973	0	106.646		0	200.621	0	114.78
0	239	0	221.271		0	276.479	0	350		0	240.88	0	233.812		0	216.327	0	212.067
Controls
EBNA386-405		GlialCAM370-389			EBNA393-412		CRYAB2-21			EBNA409-428		MBP205-224			EBNA426-445		ANO2135-154
T0	T1	T0	T1		T0	T1	T0	T1		T0	T1	T0	T1		T0	T1	T0	T1
0	27	0	34.7763		0	3	0	8		0	20	0	15		0	3	0	7
0	27	0	34.7138		0	1	0	29		0	9	0	21		0	1	0	17
0	27	0	28.5564		0	13	0	8		0	7	0	15		0	13	0	14
0	27	0	38.485		0	19	0	4		0	20	0	1		0	19	0	17
0	27	0	28.0423		0	17	0	27		0	1	0	19		0	17	0	16
0	27	0	30.4317		0	21	0	5		0	1	0	1		0	21	0	10
0	28	0	35.6996		0	18	0	13		0	11	0	23		0	18	0	22
0	28	0	43.1654		0	0	0	4		0	24.6564	0	22		0	9	0	11
0	28	0	34.4244		0	2	0	21		0	33.2647	0	22		0	8	0	14
0	29	0	44.2669		0	6	0	7		0	30.4943	0	9		0	17	0	7
0	29	0	44.9567		0	15	0	18		0	33.3346	0	4		0	21	0	0
0	30	0	37.1133		0	33.5954	0	17		0	34.365	0	14		0	8	0	7
0	30	0	42.4928		0	28.4621	0	29		0	33.7212	0	13		0	16	0	22
0	30	0	40.6617		0	27.3036	0	27		0	33.6865	0	8		0	28.5073	0	8
0	30	0	35.1938		0	24.0888	0	29		0	29.4535	0	13		0	27.4997	0	6
0	30	0	33.1043		0	26.0242	0	13		0	30.1458	0	10		0	32.338	0	21
0	30	0	43.56		0	29.5671	0	27		0	30.8593	0	11		0	33.4256	0	9
0	30	0	41.3454		0	33.9444	0	21		0	32.0148	0	2		0	27.7077	0	11
0	31	0	28.0286		0	32.6372	0	14		0	36.4162	0	3		0	27.5032	0	15
0	31	0	32.7396		0	33.7556	0	3		0	31.8051	0	22		0	28.2742	0	12
0	31	0	36.9181		0	33.7294	0	21		0	25.1624	0	30.2901		0	26.0213	0	30.0293
0	31	0	31.2747		0	31.6016	0	7		0	25.672	0	33.4853		0	35.5261	0	26.9134
0	31	0	44.5401		0	28.3215	0	1		0	37.0676	0	50.8364		0	29.7608	0	42.5931
0	31	0	27.9938		0	36.5852	0	27		0	25.137	0	33.3216		0	27.1514	0	29.3066
0	31	0	34.4719		0	30.4229	0	15		0	28.1789	0	29.9448		0	25.6163	0	37.8477
0	31	0	40.6668		0	27.7122	0	13		0	33.8768	0	36.1878		0	27.4966	0	48.5118
0	32	0	41.8332		0	31.1795	0	5		0	37.1492	0	39.8907		0	30.5851	0	36.703
0	32	0	34.1084		0	35.5486	0	17		0	38.3195	0	37.3329		0	32.8204	0	37.3255
0	32	0	39.3905		0	30.6417	0	1		0	38.1004	0	38.8371		0	33.6865	0	45.8666
0	32	0	31.5977		0	31.9613	0	29		0	25.9591	0	33.2907		0	37.6387	0	30.0266
0	32	0	40.74		0	26.0029	0	2		0	28.4365	0	39.5696		0	31.819	0	38.9967
0	32	0	28.1493		0	34.3289	0	20		0	33.5555	0	28.1354		0	28.0668	0	29.7182
0	32	0	37.1639		0	38.2828	0	15		0	32.4541	0	33.7223		0	37.5626	0	36.6789
0	32	0	30.7759		0	27.6972	0	14		0	29.9455	0	25.5881		0	35.0941	0	27.6661
0	32	0	30.0242		0	34.7207	0	21		0	26.8516	0	30.2784		0	32.4709	0	33.8131
0	32	0	40.1157		0	26.9472	0	14		0	30.5813	0	35.4507		0	34.8996	0	46.8693
0	33	0	35.0245		0	30.3018	0	19		0	30.5412	0	33.6567		0	36.5339	0	31.9012
0	33	0	37.264		0	35.0858	0	8		0	32.5858	0	39.7151		0	30.9503	0	43.9403
0	33	0	37.673		0	29.5428	0	15		0	32.2707	0	32.3363		0	38.5218	0	44.0206
0	33	0	40.3323		0	39.1866	0	2		0	38.2748	0	37.5694		0	35.4509	0	34.9948
0	33	0	35.741		0	38.8879	0	8		0	32.3051	0	37.4678		0	37.3591	0	29.3311
0	33	0	31.8138		0	35.5972	0	18		0	36.1872	0	28.2133		0	27.0081	0	28.6798
0	33	0	35.8309		0	34.7291	0	15		0	36.9834	0	37.8657		0	34.6434	0	39.8314
0	33	0	41.3011		0	38.5111	0	22		0	36.2295	0	37.1152		0	36.0877	0	39.7052
0	33	0	40.8234		0	31.2073	0	14		0	31.4923	0	33.6368		0	38.1565	0	38.7898
0	33	0	27.1912		0	29.4207	0	17		0	36.4039	0	26.6252		0	35.7658	0	27.4336
0	33	0	42.337		0	34.8285	0	29		0	26.6114	0	37.8817		0	28.0414	0	43.072
0	34	0	29.4455		0	35.0796	0	21		0	37.5844	0	34.3884		0	40.2319	0	29.4133
0	34	0	30.6796		0	31.7303	0	1		0	29.318	0	35.3		0	36.7992	0	31.5495
0	34	0	34.402		0	38.0314	0	4		0	34.7315	0	34.7091		0	32.0329	0	34.7106
0	34	0	40.4639		0	29.6191	0	6		0	37.1117	0	37.1369		0	39.0125	0	42.9387
0	35	0	44.1358		0	34.759	0	22		0	30.0382	0	39.9063		0	37.6577	0	52.3361
0	35	0	31.956		0	33.0594	0	9		0	34.8428	0	36.1551		0	30.6624	0	28.0773
0	35	0	38.4929		0	41.3208	0	8		0	32.0008	0	44.7117		0	37.2137	0	40.128
0	35	0	30.754		0	32.0469	0	27		0	34.7947	0	25.9924		0	37.7305	0	33.1612
0	35	0	39.2998		0	39.0544	0	4		0	31.5518	0	39.7583		0	40.4743	0	43.4662
0	35	0	36.5721		0	35.8573	0	13		0	32.5683	0	32.9954		0	32.2543	0	40.1477
0	35	0	37.8612		0	32.8035	0	5		0	33.4487	0	36.2658		0	28.386	0	44.1111
0	35	0	35.7673		0	37.1978	0	10		0	38.2979	0	31.0215		0	37.6369	0	36.0279
0	35	0	29.1865		0	35.5666	0	25		0	39.665	0	26.5854		0	40.3669	0	34.8857
0	35	0	38.9991		0	41.949	0	29		0	39.6628	0	35.432		0	31.4198	0	31.9558
0	36	0	43.2975		0	31.7784	0	5		0	34.4073	0	38.8739		0	38.6033	0	37.7371
0	36	0	37.9097		0	36.6308	0	20		0	35.5232	0	32.1982		0	38.7973	0	42.4119
0	36	0	43.5541		0	33.8304	0	24		0	29.3863	0	45.3929		0	33.3581	0	46.4297
0	36	0	43.1382		0	40.2251	0	5		0	42.8782	0	45.1883		0	30.3625	0	50.7023
0	36	0	37.0821		0	38.5547	0	15		0	42.0233	0	36.2543		0	33.5306	0	35.7012
0	36	0	38.6096		0	41.6621	0	12		0	34.4967	0	45.5182		0	41.3923	0	41.3946
0	36	0	34.6948		0	32.4379	0	20		0	34.2028	0	37.4416		0	40.6435	0	28.244
0	37	0	31.5708		0	38.4103	0	22		0	39.6981	0	34.8228		0	39.431	0	33.1191
0	37	0	37.093		0	37.9301	0	10		0	39.7979	0	40.9718		0	34.9265	0	34.7574
0	37	0	36.3207		0	34.7423	0	16		0	36.98	0	39.6656		0	43.0119	0	38.4552
0	37	0	44.421		0	37.3124	0	1		0	37.0392	0	43.4037		0	32.6164	0	48.2697
0	37	0	44.2559		0	38.92	0	28		0	38.1314	0	38.8402		0	40.9276	0	48.6164
0	37	0	31.8154		0	43.1428	0	1		0	36.9651	0	33.7625		0	30.602	0	32.5394
0	37	0	28.1305		0	41.6715	0	23		0	35.0414	0	22.5086		0	31.3126	0	25.2568
0	37	0	34.8664		0	37.5063	0	28		0	37.7664	0	33.6602		0	37.558	0	35.607
0	37	0	42.3861		0	31.1269	0	12		0	35.9354	0	47.7332		0	36.795	0	38.3088
0	37	0	36.3622		0	34.0579	0	26		0	31.3171	0	41.2504		0	31.5839	0	30.7822
0	37	0	30.8917		0	41.5048	0	20		0	30.0306	0	27.2509		0	35.5143	0	30.9467
0	37	0	28.0622		0	29.711	0	2		0	30.606	0	23.244		0	37.3213	0	28.8382
0	37	0	27.4732		0	37.109	0	12		0	30.1854	0	22.866		0	36.5209	0	30.8511
0	38	0	38.8405		0	37.066	0	24		0	35.1957	0	42.5241		0	35.0768	0	31.5772
0	38	0	37.3946		0	37.2138	0	22		0	44.7606	0	36.1361		0	43.322	0	39.795
0	38	0	44.65		0	43.4248	0	2		0	37.2763	0	51.7527		0	31.4741	0	47.5785
0	38	0	38.0546		0	34.1726	0	16		0	35.8096	0	40.7583		0	37.3999	0	42.9256
0	38	0	27.4707		0	38.8779	0	27		0	39.0006	0	30.3827		0	31.9342	0	28.5292
0	38	0	27.5806		0	40.1833	0	24		0	33.0535	0	22.9524		0	41.3951	0	31.5487
0	38	0	43.0568		0	38.5836	0	5		0	36.196	0	48.7425		0	33.5672	0	51.0353
0	38	0	30.0824		0	36.8786	0	19		0	36.9211	0	35.2704		0	32.5381	0	31.1596
0	38	0	32.2969		0	36.0874	0	16		0	35.4309	0	36.7722		0	35.1176	0	38.3779
0	38	0	43.6231		0	40.3867	0	16		0	44.1459	0	38.8549		0	38.6458	0	41.4574
0	38	0	41.1632		0	41.6643	0	27		0	39.1448	0	35.8016		0	40.1918	0	47.1587
0	38	0	34.5486		0	35.5184	0	17		0	32.2958	0	28.7292		0	42.1764	0	32.5332
0	38	0	39.4354		0	43.1208	0	20		0	37.0106	0	40.3234		0	38.2386	0	44.6725
0	38	0	36.6719		0	45.0914	0	16		0	33.4541	0	31.3451		0	38.4222	0	37.152
0	39	0	28.1594		0	36.8743	0	18		0	42.8791	0	22.586		0	45.0041	0	30.5195
0	39	0	34.3412		0	33.6511	0	1		0	37.3058	0	27.6535		0	46.7798	0	33.5783
0	39	0	27.6141		0	45.984	0	3		0	39.6834	0	24.1394		0	33.5399	0	26.4697
0	39	0	29.2597		0	37.2258	0	9		0	36.661	0	29.6503		0	44.8652	0	23.4107
0	39	0	38.2351		0	37.4607	0	28		0	41.4175	0	36.9373		0	38.2213	0	33.8653
0	39	0	29.5862		0	44.4434	0	5		0	35.4227	0	25.0499		0	35.0517	0	24.1417
0	39	0	42.3077		0	40.2284	0	23		0	43.4265	0	36.4247		0	31.7743	0	35.2239
0	39	0	27.5167		0	34.3679	0	4		0	42.3078	0	22.0335		0	40.3911	0	29.0222
0	40	0	29.7062		0	46.0701	0	4		0	35.6059	0	32.7147		0	34.9095	0	29.2985
0	40	0	27.7552		0	46.0733	0	29		0	35.3247	0	24.1245		0	33.1032	0	24.2413
0	40	0	44.3869		0	38.8372	0	16		0	41.5572	0	52.6682		0	43.8632	0	49.846
0	40	0	37.5381		0	44.1294	0	17		0	42.9744	0	33.6465		0	38.0473	0	43.9696
0	40	0	40.1713		0	40.3015	0	7		0	42.7511	0	42.6875		0	37.0569	0	42.6707
0	40	0	34.2269		0	44.053	0	17		0	39.908	0	29.0401		0	36.9404	0	33.2057
0	40	0	35.3123		0	46.0943	0	9		0	34.0055	0	39.0987		0	47.088	0	30.4663
0	40	0	42.7477		0	32.4996	0	23		0	34.9926	0	48.7012		0	47.8779	0	47.8571
0	40	0	31.1805		0	36.1451	0	9		0	41.1487	0	27.0776		0	38.0565	0	35.811
0	40	0	32.4836		0	41.4796	0	5		0	40.9658	0	30.3927		0	36.5496	0	34.0963
0	40	0	33.7203		0	46.3766	0	14		0	34.4157	0	28.9117		0	37.7685	0	39.0023
0	40	0	32.1382		0	43.6137	0	17		0	39.7257	0	31.6575		0	45.0562	0	33.5906
0	40	0	38.9124		0	34.4665	0	36		0	39.955	0	39.9182		0	40.2453	0	44.5946
0	41	0	33.1289		0	34.5924	0	56		0	38.7534	0	29.7518		0	32.8228	0	36.546
0	41	0	37.3389		0	36.5208	0	46		0	43.2675	0	38.2722		0	33.2601	0	44.4424
0	41	0	38.7443		0	35.4677	0	73		0	44.11	0	39.6896		0	33.5529	0	37.9199
0	41	0	37.9417		0	38.2275	0	82		0	35.2941	0	38.5756		0	36.0428	0	36.5943
0	42	0	29.3613		0	47.1144	0	75		0	41.5363	0	26.6168		0	42.014	0	25.0185
0	42	0	27.7866		0	45.7398	0	71		0	44.622	0	31.7098		0	49.8303	0	23.6632
0	42	0	30.2604		0	39.6782	0	30		0	48.1864	0	27.014		0	41.8396	0	32.6588
0	42	0	30.9813		0	40.4398	0	33		0	36.7252	0	30.3072		0	36.6702	0	25.9904
0	42	0	37.5669		0	45.4404	0	52		0	44.9029	0	34.4017		0	48.6859	0	36.684
0	42	0	33.1415		0	33.8811	0	76		0	34.4676	0	33.1537		0	36.36	0	39.3608
0	42	0	30.0269		0	49.0683	0	69		0	34.5191	0	29.4728		0	36.5228	0	33.1274
0	42	0	41.2073		0	44.1155	0	52		0	45.8516	0	40.9626		0	49.5909	0	40.3763
0	42	0	40.4748		0	38.2411	0	57		0	47.1072	0	35.1479		0	49.567	0	39.4578
0	42	0	27.111		0	36.2004	0	48		0	48.7023	0	29.8021		0	45.2238	0	31.1504
0	42	0	41.684		0	37.9114	0	32		0	47.9498	0	40.9497		0	46.8907	0	35.8426
0	42	0	42.0517		0	40.4505	0	75		0	44.1911	0	43.4129		0	37.6841	0	40.5164
0	42	0	31.7274		0	45.2538	0	69		0	44.2867	0	25.7416		0	37.7148	0	25.8374
0	42	0	38.016		0	39.8278	0	78		0	35.0304	0	40.3586		0	46.6859	0	32.1599
0	42	0	30.1881		0	37.6723	0	44		0	47.1316	0	32.2758		0	37.1544	0	33.9707
0	42	0	42.908		0	41.0306	0	88		0	38.8676	0	38.6408		0	40.6535	0	38.446
0	42	0	30.8775		0	37.8569	0	63		0	44.9248	0	36.0774		0	43.9992	0	24.8865
0	42	0	35.4163		0	39.7959	0	42		0	37.4175	0	40.4243		0	39.9599	0	33.9071
0	42	0	35.3574		0	36.0868	0	40		0	43.4646	0	34.9774		0	36.9603	0	38.2829
0	42	0	36.8788		0	47.5497	0	71		0	46.7901	0	42.7118		0	39.2311	0	41.5066
0	43	0	36.0613		0	39.0656	0	89		0	42.3173	0	30.2378		0	51.348	0	36.1818
0	43	0	42.8958		0	38.5055	0	80		0	49.5436	0	40.0414		0	40.2775	0	50.958
0	43	0	31.0114		0	50.3634	0	90		0	45.4652	0	34.1717		0	34.7326	0	32.6888
0	43	0	43.8048		0	36.7113	0	31		0	40.8788	0	51.257		0	34.7628	0	46.4706
0	43	0	33.7863		0	49.5368	0	72		0	46.3999	0	38.3077		0	43.1261	0	34.5178
0	43	0	38.1819		0	45.7616	0	38		0	45.7249	0	41.1844		0	42.569	0	39.2446
0	44	0	34.2765		0	44.2852	0	81		0	49.5427	0	32.6836		0	43.8933	0	33.8677
0	44	0	33.1647		0	45.7897	0	84		0	43.731	0	35.0571		0	44.8967	0	32.4611
0	44	0	35.4069		0	42.3258	0	37		0	48.5895	0	35.6735		0	35.8527	0	38.4623
0	44	0	32.6506		0	44.2086	0	32		0	47.8104	0	27.0923		0	48.5246	0	27.7003
0	44	0	31.9155		0	39.4588	0	74		0	47.4084	0	35.5032		0	44.8313	0	28.7419
0	45	0	44.2151		0	37.731	0	51		0	36.7076	0	37.8417		0	36.2473	0	38.7601
0	45	0	34.8362		0	53.4742	0	67		0	39.7501	0	41.8014		0	47.4058	0	38.0377
0	45	0	30.8191		0	48.1271	0	87		0	51.243	0	27.5842		0	37.567	0	32.6756
0	45	0	43.4377		0	48.1857	0	36		0	36.6999	0	44.1478		0	53.5935	0	38.1567
0	45	0	36.1091		0	50.3606	0	56		0	46.5017	0	38.2745		0	42.8189	0	32.8376
0	45	0	39.7331		0	51.779	0	68		0	47.0909	0	43.9421		0	47.0014	0	31.933
0	45	0	36.5742		0	44.6524	0	43		0	40.3664	0	30.4646		0	42.5392	0	32.833
0	45	0	39.7398		0	45.5949	0	52		0	47.3311	0	38.2539		0	52.4528	0	46.3682
0	45	0	37.1571		0	38.994	0	46		0	53.197	0	31.8087		0	39.6719	0	37.2239
0	45	0	27.3764		0	38.0779	0	62		0	40.1477	0	29.2269		0	49.4522	0	30.084
0	45	0	32.5207		0	44.3329	0	56		0	44.9219	0	33.8482		0	45.8605	0	26.3504
0	46	0	142.817		0	44.1425	0	64		0	43.2534	0	124.187		0	50.9833	0	141.137
0	48	0	148.881		0	48.6592	0	68		0	47.1861	0	156.041		0	38.9448	0	133.474
0	48	0	95.1078		0	47.551	0	48		0	56.971	0	90.458		0	54.9744	0	113.285
0	52	0	116.325		0	54.3344	0	56		0	61.5315	0	108.757		0	42.3393	0	130.644
0	53	0	168.153		0	61.6414	0	59		0	44.4527	0	180.986		0	57.0866	0	197.834
0	54	0	180.575		0	62.2475	0	79		0	44.0886	0	147.293		0	56.9455	0	163.251
0	55	0	55.657		0	49.8478	0	38		0	44.2825	0	63.8312		0	60.016	0	50.4371
0	55	0	88.2057		0	62.3333	0	64		0	50.0084	0	79.5254		0	52.5924	0	98.9198
0	55	0	105.629		0	56.3718	0	58		0	52.9939	0	96.9352		0	63.7385	0	122.682
0	56	0	58.014		0	56.9562	0	88		0	65.1845	0	52.8117		0	59.1475	0	56.2394
0	58	0	189.251		0	60.4013	0	46		0	68.5823	0	207.84		0	49.5654	0	200.246
0	58	0	168.445		0	52.8646	0	53		0	54.9545	0	174.836		0	57.8291	0	142.575
0	58	0	133.709		0	61.7169	0	82		0	64.8997	0	160.168		0	63.1368	0	129.062
0	59	0	184.228		0	55.4585	0	76		0	54.3624	0	181.213		0	68.5153	0	181.982
0	59	0	52.0755		0	70.1346	0	52		0	56.5217	0	47.5588		0	49.2016	0	57.584
0	60	0	158.481		0	63.9245	0	84		0	63.9472	0	145.691		0	50.0168	0	185.748
0	61	0	103.13		0	63.965	0	47		0	64.9133	0	108.507		0	59.8027	0	100.818
0	64	0	113.566		0	61.8583	0	30		0	70.5664	0	119.702		0	76.2444	0	116.25
0	68	0	190.774		0	73.4815	0	30		0	62.2859	0	163.167		0	71.9304	0	203.774
0	68	0	66.3175		0	75.7676	0	46		0	67.7031	0	55.0882		0	64.4216	0	59.4628
0	69	0	132.721		0	78.2783	0	83		0	82.4038	0	135.341		0	78.5038	0	158.65
0	69	0	100.118		0	57.0398	0	71		0	77.7122	0	99.7811		0	65.8985	0	83.825
0	69	0	105		0	75.8986	0	76		0	73.0896	0	85.7451		0	56.5958	0	121.075
0	70	0	91.2605		0	61.1639	0	80		0	72.2109	0	94.8231		0	76.8558	0	84.1803
0	70	0	98.4165		0	58.3796	0	71		0	76.1528	0	92.0247		0	65.4607	0	80.0363
0	72	0	54.4471		0	77.3671	0	57		0	74.4738	0	62.8938		0	82.6549	0	48.9118
0	72	0	88.7748		0	79.1279	0	73		0	80.7043	0	79.452		0	76.7952	0	89.8303
0	73	0	141.389		0	83.7033	0	81		0	65.5183	0	121.284		0	60.3521	0	131.835
0	74	0	187.789		0	61.6983	0	45		0	82.0049	0	158.087		0	88.2111	0	156.508
0	74	0	170.234		0	66.2344	0	41		0	59.6283	0	203.515		0	81.1222	0	197.087
0	74	0	71.6746		0	80.6989	0	47		0	86.9529	0	81.971		0	76.1308	0	68.8241
0	75	0	101.546		0	85.0517	0	45		0	75.4313	0	105.835		0	79.8772	0	90.2283
0	75	0	192.208		0	75.0953	0	43		0	83.2905	0	215.681		0	86.8977	0	191.029
0	76	0	74.4355		0	73.5196	0	39		0	84.8843	0	68.4361		0	89.1821	0	71.2134
0	76	0	86.8969		0	88.9678	0	59		0	77.144	0	85.902		0	90.1472	0	95.2904
0	78	0	133.57		0	65.6132	0	81		0	89.5372	0	118.06		0	85.4029	0	130.647
0	78	0	67.6501		0	73.1007	0	72		0	79.0284	0	63.7442		0	78.8816	0	65.0351
0	78	0	73.0427		0	82.1254	0	59		0	81.6649	0	67.2499		0	93.0344	0	60.4073
0	80	0	120.814		0	65.7628	0	56		0	77.2603	0	101.114		0	67.4413	0	120.199
0	81	0	163.083		0	84.4065	0	72		0	85.4795	0	189.935		0	87.019	0	192.746
0	82	0	63.5987		0	78.85	0	78		0	72.8294	0	73.0019		0	82.6865	0	69.8154
0	82	0	182.085		0	78.6476	0	38		0	71.3707	0	180.676		0	96.5172	0	206.93
0	83	0	134.252		0	93.2069	0	37		0	75.7115	0	130.124		0	77.634	0	152.013
0	85	0	161.019		0	92.4925	0	72		0	75.2585	0	175.251		0	91.408	0	131.597
0	86	0	98.1132		0	83.7047	0	43		0	71.4016	0	104.1		0	92.6225	0	112.588
0	86	0	179.978		0	77.2801	0	47		0	78.827	0	187.862		0	94.183	0	210.863
0	86	0	132.465		0	72.2922	0	50		0	82.6325	0	113.691		0	85.5102	0	154.95
0	89	0	191.654		0	103.563	0	72		0	92.8637	0	171.608		0	71.7822	0	177.691
0	89	0	92.2178		0	89.7527	0	81		0	74.5497	0	75.7786		0	84.6923	0	83.5672
0	89	0	88.9489		0	106.266	0	60		0	92.3556	0	84.1103		0	71.4436	0	93.5241
0	90	0	185.064		0	82.3866	0	33		0	81.9155	0	205.327		0	97.8078	0	213.499
0	90	0	162.977		0	92.6792	0	87		0	100.68	0	177.51		0	100.18	0	158.446
0	90	0	189.729		0	77.1489	0	33		0	85.2977	0	194.27		0	91.2889	0	204.645
0	90	0	105.076		0	78.3729	0	48		0	78.4674	0	121.81		0	87.9085	0	97.2677
0	90	0	108.276		0	84.5259	0	50		0	101.599	0	120.576		0	93.6394	0	119.902
0	92	0	88.87		0	98.3879	0	44		0	102.235	0	101.163		0	100.616	0	81.0011
0	94	0	94.2113		0	94.8436	0	54		0	103.835	0	83.5713		0	77.8161	0	110.298
0	95	0	173.946		0	83.5049	0	37		0	87.3646	0	193.021		0	76.2941	0	195.962
0	98	0	154.142		0	112.985	0	73		0	83.7554	0	127.429		0	107.451	0	160.758
0	98	0	155.589		0	111.994	0	77		0	106.209	0	141.665		0	90.7317	0	164.235
0	99	0	93.1778		0	97.392	0	48		0	110.621	0	103.382		0	108.871	0	76.8881
0	99	0	72.8456		0	87.3877	0	75		0	108.096	0	70.8823		0	112.95	0	65.2253
0	101	0	162.557		0	90.7736	0	75		0	98.4947	0	168.595		0	93.3095	0	193.233
0	101	0	186.633		0	106.867	0	69		0	105.07	0	175.409		0	94.2889	0	222.599
0	102	0	141.739		0	103.57	0	38		0	85.9904	0	119.365		0	116.668	0	123.831
0	102	0	64.4854		0	105.607	0	74		0	116.312	0	62.4723		0	113.557	0	56.2855
0	103	0	113.663		0	113.878	0	87		0	107.318	0	130.696		0	84.7959	0	115.352
0	105	0	175.322		0	85.5255	0	87		0	116.369	0	161.37		0	97.5958	0	168.332
0	108	0	141.847		0	97.582	0	57		0	106.173	0	165.058		0	129.592	0	168.879
0	108	0	56.6582		0	119.265	0	33		0	89.3389	0	58.8815		0	128.534	0	61.5334
0	109	0	60.6171		0	87.3111	0	79		0	98.3369	0	64.1418		0	117.769	0	55.8473
0	110	0	178.804		0	101.491	0	40		0	99.5478	0	206.362		0	94.9984	0	183.382
0	112	0	56.0014		0	128.101	0	89		0	121.425	0	44.9217		0	116.066	0	56.235
0	113	0	136.612		0	92.1283	0	32		0	121.281	0	119.309		0	121.749	0	124.138
0	113	0	186.755		0	99.1628	0	70		0	116.856	0	207.774		0	91.2739	0	206.231
0	114	0	129.859		0	115.348	0	69		0	101.458	0	109.297		0	134.37	0	149.44
0	116	0	111.178		0	138.406	0	56		0	96.0227	0	130.7		0	107.296	0	114.607
0	117	0	152.098		0	97.4364	0	62		0	103.554	0	133.418		0	134.03	0	145.674
0	118	0	161.881		0	131.606	0	81		0	97.5762	0	191.423		0	101.859	0	168.702
0	121	0	172.003		0	103.297	0	85		0	101.676	0	183.556		0	125.017	0	198.288
0	121	0	108.585		0	123.2	0	59		0	111.018	0	114.77		0	98.8746	0	102.62
0	124	0	146.939		0	137.717	0	41		0	120.513	0	153.468		0	128.008	0	149.554
0	124	0	125.434		0	111.457	0	45		0	140.758	0	121.372		0	112.384	0	125.161
0	125	0	191.728		0	111.354	0	78		0	125.737	0	209.052		0	145.777	0	199.654
0	127	0	75.4563		0	108.269	0	90		0	142.411	0	70.8007		0	104.076	0	71.8789
0	129	0	161.523		0	146.993	0	77		0	139.477	0	158.16		0	141.217	0	150.717
0	130	0	76.5249		0	154.82	0	30		0	155.287	0	80.3686		0	108.014	0	76.8748
0	133	0	77.2345		0	152.744	0	75		0	121.083	0	86.078		0	126.316	0	71.1524
0	133	0	135.718		0	130.885	0	76		0	141.617	0	151.32		0	154.045	0	113.376
0	135	0	84.3616		0	110.076	0	179		0	123.564	0	93.1474		0	108.313	0	70.687
0	138	0	140.04		0	125.962	0	156		0	141.276	0	112.72		0	151.252	0	144.876
0	138	0	62.2105		0	118.121	0	96		0	125.151	0	59.9771		0	141.879	0	57.8773
0	139	0	56.2831		0	140.444	0	98		0	128.935	0	67.3829		0	132.678	0	53.9038
0	140	0	125.632		0	139.216	0	164		0	128.11	0	114.937		0	151.439	0	115.03
0	141	0	57.5241		0	168.464	0	205		0	159.994	0	57.038		0	123.161	0	46.2856
0	141	0	52.3089		0	154.687	0	110		0	114.162	0	44.102		0	123.651	0	49.9817
0	141	0	77.1597		0	166.083	0	90		0	123.477	0	85.6041		0	163.749	0	86.2812
0	142	0	65.5026		0	120.539	0	163		0	140.504	0	71.1923		0	164.375	0	59.0465
0	145	0	76.4178		0	141.626	0	156		0	163.146	0	80.0333		0	170.401	0	75.1805
0	145	0	84.8069		0	166.438	0	111		0	123.399	0	91.9169		0	163.893	0	88.0709
0	147	0	187.172		0	143.094	0	107		0	140.809	0	184.271		0	162.786	0	188.674
0	148	0	145.657		0	177.293	0	178		0	120.092	0	155.023		0	164.042	0	116.663
0	149	0	127.639		0	145.789	0	132		0	132.341	0	120.662		0	175.664	0	149.598
0	150	0	98.1445		0	163.637	0	101		0	173.6	0	103.036		0	120.808	0	95.8418
0	150	0	190.743		0	161.144	0	198		0	141.011	0	172.848		0	173.681	0	173.711
0	173	0	153.448		0	202.761	0	95		0	142.369	0	132.262		0	153.911	0	171.417
0	180	0	103.577		0	176.288	0	110		0	152.384	0	100.174		0	212.722	0	108.643
0	193	0	76.2484		0	201.05	0	187		0	191.756	0	80.6223		0	200.938	0	79.198

## Sheet: 1C
		4x	3x	2x	1x	0x
EBNA-specific IgG	MS	0.85	0.14	0.01	0	0
	HC	0.01	0.1	0.34	0.4	0.4
CNS-specific IgG	MS	0.84	0.15	0.01	0	0
	HC	0.02	0.2	0.33	0.37	0.37

## Sheet: 1D
	EBNA-specific IgG			CNS-specific IgG
	Mean	Lower Limit	Upper Limit	Mean	Lower Limit	Upper Limit
≥ 2/4	655.8	40.5	10621	459.8	28.39	7445
≥ 3/4	1366	263.1	7093	243.1	89.3	627.1
4/4	406	142.6	1053	272.2	109.5	633.9

## Sheet: 1E
		0x	1x	2x	3x	4x
EBNA-specific CD19+ B Cells	MS	0	0	0	0.2	0.8
	HC	0.2	0.26	0.33	0.18	0.04
CNS-specific CD19+ B Cells	MS	0	0	0	0.15	0.85
	HC	0.11	0.3	0.31	0.25	0.03
EBNA-specific CD4+ T Cells	MS	0	0	0	0.05	0.95
	HC	0.19	0.44	0.24	0.14	0
CNS-specific CD4+ T Cells	MS	0	0	0.1	0.3	0.6
	HC	0.31	0.43	0.25	0.01	0
EBNA-specific CD8+ T Cells	MS	0	0	0	0.05	0.95
	HC	0.11	0.35	0.35	0.18	0.01
CNS-specific CD8+ T Cells	MS	0	0	0	0.05	0.95
	HC	0.15	0.26	0.44	0.13	0.03

## Sheet: S1A
	EBNA386-405		GlialCAM370-389		EBNA393-412		CRYAB2-21		EBNA409-428		MBP205-224		EBNA426-445		ANO2135-154
	MS	HC	MS	HC	MS	HC	MS	HC	MS	HC	MS	HC	MS	HC	MS	HC
CD19+ B Cells	0.633151	0.664533	0.715551	0.614006	0.777876	0.611025	0.67605	0.67218	0.77535	0.683682	0.756491	0.748146	0.697066	0.690217	0.633291	0.654666
CD4+ T Cells	0.752852	0.742028	0.727523	0.616409	0.79154	0.698775	0.74391	0.777965	0.616696	0.677162	0.663247	0.662627	0.721123	0.682685	0.773597	0.720021
CD8+ T Cells	0.7081	0.708912	0.685909	0.68317	0.62644	0.638673	0.698438	0.612447	0.759327	0.601487	0.637627	0.660273	0.776087	0.751152	0.779557	0.692726

## Sheet: S1B
MS Patients
EBNA386-405	GlialCAM370-389		EBNA393-412	CRYAB2-21		EBNA409-428	MBP205-224		EBNA426-445	ANO2135-154
0.00236921	0.001687		0.00185673	0.0004485		0.00224558	0.00474193		0.00537698	0.00146227
0.00206017	0.00127		0.00188251	0.00115151		0.00374226	0.00395113		0.00206584	0.00465754
0.00184976	0.001658		0.00196713	0.00094724		0.00225788	0.00341075		0.00271785	0.00394571
0.00279377	0.001807		0.00233081	0.00048085		0.00358421	0.00335214		0.00337933	0.00225591
0.00205092	0.001761		0.00241431	0.00034231		0.00389303	0.00312702		0.00267166	0.00187058
0.00163109	0.001708		0.00275207	0.0005089		0.00272575	0.002922		0.00265201	0.00283587
0.00281587	0.001504		0.00277824	0.00081263		0.00248919	0.00183721		0.0031884	0.00288031
0.00214169	0.001577		0.00292137	0.001013		0.00252583	0.00227068		0.00387821	0.00544951
0.00161875	0.00108		0.00298716	0.00100429		0.00280739	0.00258245		0.00174155	0.0026259
0.00186241	0.001511		0.00331006	0.00059195		0.00290192	0.00184817		0.00356702	0.00233387
0.00179604	0.001657		0.00337255	0.00105388		0.00594059	0.00209064		0.00205767	0.00271987
0.00231168	0.001098		0.00349504	0.0006465		0.00250651	0.00342912		0.00195302	0.00246018
0.00183069	0.001379		0.00356759	0.00072124		0.00385822	0.00337988		0.00285451	0.00274567
0.00198595	0.001233		0.00395013	0.00067384		0.00331561	0.00314902		0.00531141	0.00388229
0.00177403	0.00118		0.00419852	0.00040199		0.00316947	0.00282901		0.00283404	0.00251699
0.00177837	0.001293		0.00432815	0.00046807		0.00281282	0.00250732		0.00197547	0.00275011
0.00226427	0.001664		0.00260263	0.00076278		0.00170439	0.00195832		0.00267541	0.00218536
0.00188928	0.00115		0.00268303	0.0004412		0.00191437	0.00291959		0.00221108	0.00158465
0.00277115	0.001404		0.00370268	0.00041356		0.0015525	0.00270093		0.00293628	0.00201507
0.00244936	0.001203		0.00449633	0.00038484		0.00372021	0.00532179		0.00142437	0.00212139
Controls
EBNA386-405	GlialCAM370-389		EBNA393-412	CRYAB2-21		EBNA409-428	MBP205-224		EBNA426-445	ANO2135-154
0.000444	0.000604		0.00182087	0.00017343		0.00185679	0.00059818		0.00079511	0.00164092
0.000833	0.000984		0.00108581	0.00015236		0.00162271	0.0007704		0.00092721	0.00154145
0.00089	0.000916		0.00052834	0.00028709		0.00056773	0.00058718		0.00064294	0.00142398
0.00066	0.000726		0.000699	0.00037451		0.00143928	0.00131341		0.00111195	0.00130994
0.001148	0.000257		0.00066863	0.00028276		0.00095031	0.00094347		0.0011852	0.0010703
0.000518	0.000883		0.00105818	9.4354e-05		0.00089556	0.0017745		0.00126191	0.0007096
0.000333	0.000111		0.00124458	0.00028759		0.00194694	0.0014187		0.00139964	0.00068485
0.000325	0.000697		0.00063384	0.00031012		0.00038701	0.00082298		0.00103527	0.00051953
0.000922	0.000912		0.00062084	0.0002669		0.0004544	0.00087187		0.00151996	0.00044348
0.0005	0.000679		0.00119317	0.00028727		0.0020154	0.00102862		0.00060565	0.00326307
0.00039	0.000321		0.00123454	0.00038728		0.00106614	0.00075999		0.00050508	0.0017592
0.00041	0.000357		0.00049853	0.00065445		0.00143596	0.00079843		0.00141307	0.00172294
0.001168	0.000873		0.00068888	0.00060256		0.00138639	0.00138954		0.00086117	0.00169983
0.000212	0.000721		0.00128426	0.00054566		0.00114624	0.00133926		0.00082701	0.00162377
0.001087	0.000148		0.00173916	0.00018951		0.00027842	0.00304241		0.00029823	0.00156209
0.001013	0.000993		0.00117486	0.00010871		0.00098498	0.00276586		0.00057253	0.00150037
0.000324	0.001436		0.00461643	0.00021148		0.00180785	0.0005173		0.00071227	0.0011537
0.000482	0.000324		0.00218165	0.00034989		0.00069682	0.00199433		0.00088779	0.00112425
0.001005	0.000538		0.0002496	0.0004467		0.00043651	0.00149708		0.0045432	0.00103005
0.00204436	0.000887		0.00105029	0.00078688		0.00205924	0.00107184		0.00044878	0.00096953
0.000814	0.000403		0.00332226	0.00017448		0.00186693	0.00216572		0.00091911	0.00082641
0.0018417	0.001667		0.0004704	0.0002883		0.00079999	0.00108177		0.00023147	0.00079957
0.00167098	0.000518		0.00044477	0.00040208		0.00130465	0.00051251		0.00071908	0.00078153
0.000814	0.000627		0.00114915	0.00048037		0.00345657	0.00123475		0.00039042	0.00077214
0.00154717	0.00069		0.00496825	0.0004779		0.00162564	0.00121957		0.00054579	0.00070499
0.00207298	0.000999		0.00032304	0.00147389		0.00029166	0.00061389		0.00131935	0.00059071
0.000391	0.000333		0.00098519	0.00050081		0.00293836	0.00139852		0.00105352	0.00058928
0.000701	0.000865		0.0040363	0.00024878		0.00079752	0.00228457		0.0007777	0.00058126
0.0009	0.000815		0.00308487	0.00038529		0.00085108	0.00100289		0.00170693	0.00055381
0.00191813	0.000138		0.00048315	0.00017011		0.00103533	0.00221612		0.00074757	0.00051731
0.000898	0.000872		0.00120273	0.0004648		0.00200199	0.00061003		0.00301244	0.00049564
0.0022344	0.00094		0.00116084	0.00044914		0.001044	0.00129906		0.00099349	0.00046622
0.000611	0.000746		0.000905	0.00078564		0.00048145	0.00155276		0.00176611	0.00025172
0.000285	0.000124		0.00290169	0.00041305		0.00069391	0.00170613		0.0015766	0.00728257
0.000349	0.000756		0.00165471	0.00035364		0.0005053	0.00298555		0.00385005	0.00446897
0.000848	0.001534		0.00065154	0.00017637		0.00281799	0.00094535		0.0010635	0.00434155
0.00224542	0.00089		0.00099915	0.0007716		0.00163095	0.00153627		0.00053782	0.0037079
0.00081	0.001566		0.00259261	0.00010449		0.00045372	0.00096979		0.00413704	0.00336573
0.0024579	0.001873		0.00170214	0.00014761		0.00164874	0.00074336		0.00235459	0.00334879
0.000726	0.00123		0.00045711	0.00020417		0.00247721	0.00019053		0.00205171	0.00326601
0.000588	0.000527		0.00230752	0.00049391		0.00159599	0.00102213		0.0027026	0.00321701
0.001893	0.001047		0.003025	0.00085674		0.00193036	0.00068319		0.00099443	0.00300461
0.0024187	0.000666		0.00081118	0.00047041		0.00145409	0.00137359		0.00640811	0.00253395
0.00258522	0.00084		0.00182413	0.00035602		0.00376798	0.00430377		0.00094699	0.00247877
0.000591	0.000773		0.00444229	0.00043643		0.00158039	0.00048668		0.00187785	0.00231466
0.000674	0.000823		0.00387242	0.00065506		0.00062884	0.00497084		0.0019028	0.00166818
0.0018387	0.001941		0.00061346	0.00011484		0.00074557	0.00330122		0.00236819	0.00163594
0.000894	0.001653		0.00381053	9.5726e-05		0.00128641	0.00502805		0.00245708	0.00150101
0.00094	0.000837		0.00544018	0.00091802		0.00110997	0.00413027		0.00400207	0.00123381
0.00213001	0.001436		0.00185221	0.00023652		0.00266619	0.00225141		0.00092345	0.00092178
0.000817	0.001167		0.00167815	0.0011428		0.00441157	0.00056374		0.00221915	0.00088764
0.000264	0.001125		0.00262888	0.00093488		0.00164304	0.00051359		0.00272291	0.00076464
0.000594	0.001536		0.00518202	0.00057463		0.0028522	0.00038872		0.0004771	0.00072147
0.00145215	0.001598		0.00273881	0.00093517		0.00383336	0.00117788		0.00115555	0.00070972
0.00045	0.000343		0.0024249	0.00055573		0.00368351	0.00226624		0.00133892	0.00069985
0.000367	0.001572		0.00098894	0.00034576		0.00271512	0.00269253		0.00206812	0.00058072
0.000539	0.001595		0.00194354	0.00024203		0.00049506	0.00222595		0.00235426	0.00049512
0.001234	0.000328		0.00138132	0.00097639		0.00360699	0.00286703		0.00278593	0.00031034
0.00215153	0.001675		0.0008944	0.00138884		0.001363	0.00091608		0.00199936	0.00656034
0.00184478	0.001854		0.00185855	6.1652e-05		0.00044084	0.00246921		0.00043932	0.00554402
0.000985	0.000152		0.00070014	0.0010271		0.00328964	0.00221944		0.00329943	0.00372626
0.00194861	0.000384		0.00196379	0.00116297		0.00071013	0.00321899		0.00148531	0.00356779
0.000689	0.001367		0.00260991	0.00083936		0.00358756	0.00154028		0.00076155	0.0032758
0.000881	0.001949		0.00243863	0.00051649		0.00457221	0.00166949		0.00389638	0.00317493
0.00207308	0.00197		0.00173012	0.00061999		0.00244748	0.00032225		0.00246989	0.00313876
0.00240392	0.000809		0.00320785	0.00048283		0.00268938	0.00244743		0.00164186	0.00301933
0.00164753	0.00023		0.00377074	0.00041329		0.00037072	0.00272774		0.00210663	0.00284277
0.00163222	0.000215		0.00320793	0.00040452		0.00053858	0.00187335		0.00321338	0.00283397
0.0021397	0.001483		0.00110189	0.0001255		0.00339111	0.00406493		0.00314953	0.00275108
0.00234049	0.00157		0.0015371	0.00081919		0.00300812	0.0007851		0.00181918	0.00257652
0.00257074	0.000175		0.00290525	0.00064913		0.00105822	0.00353437		0.00309206	0.00230469
0.00179114	0.001224		0.00053581	0.00043484		0.00364661	0.00054206		0.00459665	0.00227825
0.001151	0.001254		0.00279758	0.00048132		0.00382217	0.00142755		0.00463037	0.00195188
0.0022354	0.001185		0.00474028	0.00023738		0.00224253	0.00381814		0.0024859	0.00187675
0.00185026	0.001874		0.00154545	0.0005398		0.00241598	0.00339159		0.00368763	0.00155634
0.000791	0.0011		0.00238605	0.0003856		0.00301005	0.00286927		0.00353778	0.00129569
0.00193978	0.001945		0.00152507	0.00096311		0.00606098	0.00275687		0.00498401	0.00106312
0.00266301	0.001542		0.00218669	0.00066249		0.00295856	0.00288812		0.00211453	0.00093863
0.00232121	0.001889		0.00358044	0.00042652		0.00263448	0.00255022		0.00195791	0.00282831
0.00191304	0.001128		0.0025986	0.00049251		0.0044551	0.00370794		0.00204784	0.00270053

## Sheet: S1C
MS Patients
EBNA386-405	GlialCAM370-389		EBNA393-412	CRYAB2-21		EBNA409-428	MBP205-224		EBNA426-445	ANO2135-154
0.592981	0.149634		0.469212	0.180946		0.837503	0.0167423		0.39042	0.248299
0.522286	0.185026		0.545949	0.246041		0.832958	0.0186935		0.269554	0.128731
0.377759	0.162615		0.347918	0.184133		1.15576	0.0240948		0.255129	0.191722
0.44562	0.171728		0.546069	0.227417		1.58008	0.0424995		0.178453	0.171743
0.413796	0.191562		0.552932	0.206405		1.33858	0.0746286		0.266656	0.131665
0.530787	0.166522		0.460569	0.228585		1.26109	0.0898495		0.185728	0.222684
0.326843	0.178915		0.529126	0.101179		1.31729	0.107551		0.384906	0.200669
0.537069	0.19526		0.551368	0.154945		1.32804	0.122737		0.326071	0.175684
0.578932	0.202456		0.327201	0.128192		1.57885	0.128082		0.346386	0.126147
0.495651	0.219175		0.564283	0.243398		1.00426	0.12897		0.361918	0.154946
0.485644	0.135044		0.382621	0.146832		1.47544	0.132317		0.297511	0.219696
0.591025	0.162267		0.529838	0.14408		0.96076	0.132845		0.190632	0.215553
0.411229	0.185629		0.382784	0.125787		0.980311	0.144019		0.321316	0.206285
0.292641	0.217936		0.358355	0.159973		1.26941	0.14765		0.270014	0.118292
0.45171	0.173099		0.303972	0.214452		0.863666	0.169315		0.357134	0.116916
0.392482	0.135076		0.438549	0.239988		0.921442	0.197427		0.213201	0.11732
0.575261	0.135791		0.467351	0.17618		1.37395	0.20494		0.238691	0.121472
0.463037	0.120506		0.333017	0.246522		1.16269	0.223402		0.264871	0.146324
0.563611	0.204421		0.51967	0.129412		1.38476	0.251677		0.240472	0.170472
0.405299	0.138056		0.590535	0.17084		1.32777	0.264925		0.224939	0.172863
Controls
EBNA386-405	GlialCAM370-389		EBNA393-412	CRYAB2-21		EBNA409-428	MBP205-224		EBNA426-445	ANO2135-154
0.182589	0.037825		0.126926	0.0982389		0.434608	0.0807437		0.175555	0.116064
0.258401	0.125652		0.158092	0.0585297		0.459112	0.0429891		0.162286	0.115526
0.200794	0.059996		0.266354	0.0332571		0.183508	0.0390613		0.139625	0.105987
0.181683	0.033746		0.0573667	0.0448208		0.213349	0.0778542		0.136594	0.10575
0.16789	0.069618		0.0962004	0.0170907		0.217831	0.0683855		0.136326	0.104049
0.110789	0.067142		0.258435	0.0698313		0.287813	0.0994278		0.115252	0.103615
0.114774	0.093023		0.108122	0.023891		0.0672837	0.00967554		0.103167	0.0799255
0.221235	0.06897		0.288274	0.0133058		0.395022	0.0175739		0.0908803	0.0789423
0.128994	0.037125		0.291887	0.125365		0.137384	0.0721887		0.0907917	0.0714517
0.17355	0.032842		0.0187641	0.0743977		0.443394	0.0797772		0.0833974	0.0700656
0.311012	0.115413		0.194717	0.0268791		0.272725	0.0454166		0.0831668	0.0696509
0.022638	0.010935		0.250373	0.100421		0.247106	0.0314309		0.0702897	0.0687492
0.116027	0.034417		0.233035	0.0188065		0.369686	0.0612801		0.0666652	0.0626629
0.063153	0.128205		0.0417947	0.0682164		0.379697	0.0394379		0.0326194	0.0586434
0.189857	0.016462		0.232448	0.102847		0.55098	0.105765		0.0187587	0.0582819
0.323062	0.096136		0.0946386	0.0388718		0.330766	0.0976632		0.366848	0.052862
0.16086	0.062739		0.214274	0.116043		0.522652	0.0276394		0.29175	0.047633
0.152467	0.047375		0.175482	0.0790996		0.471154	0.022682		0.273757	0.0454972
0.101119	0.031387		0.199778	0.111351		0.0727738	0.0856837		0.272649	0.0448916
0.095069	0.11885		0.279389	0.0493289		0.341604	0.0346918		0.268929	0.0383224
0.239625	0.090659		0.193715	0.0384024		0.390209	0.0617738		0.264831	0.0381237
0.231778	0.039158		0.107347	0.0827169		0.50665	0.102484		0.251385	0.0284612
0.130487	0.029503		0.0906273	0.094078		0.145785	0.112806		0.248723	0.0217312
0.26295	0.069563		0.244304	0.103461		0.589691	0.111369		0.243401	0.0198262
0.225532	0.082764		0.271786	0.0850012		0.293641	0.0361008		0.240601	0.0195233
0.103166	0.074409		0.262959	0.0619526		0.171717	0.0555147		0.220972	0.196429
0.09848	0.064473		0.243015	0.0444109		0.350571	0.0685385		0.214119	0.194852
0.178356	0.065303		0.0538602	0.069664		0.0626668	0.0537905		0.21118	0.188048
0.129854	0.039076		0.129813	0.100702		0.563174	0.0226667		0.194901	0.177975
0.195547	0.038305		0.118448	0.0708208		0.155023	0.0689028		0.185797	0.169877
0.496408	0.130698		0.245611	0.0675294		0.45084	0.021199		0.176945	0.1573
0.285404	0.094285		0.36176	0.0801908		0.456876	0.0398341		0.163175	0.155815
0.311137	0.046863		0.384538	0.0794057		0.398153	0.0748618		0.150934	0.154126
0.381064	0.077795		0.0182811	0.0954875		0.0515535	0.0996925		0.146219	0.150564
0.177972	0.088914		0.45183	0.0753341		0.154331	0.0482442		0.130089	0.150164
0.107831	0.059319		0.590621	0.024359		0.546061	0.0938053		0.127994	0.14175
0.071605	0.031419		0.56914	0.0561435		0.551385	0.117225		0.12463	0.140208
0.190259	0.037825		0.588899	0.0235606		0.406211	0.0864218		0.12191	0.139935
0.13258	0.127073		0.537248	0.0341648		0.567189	0.0314523		0.116325	0.12329
0.019952	0.085152		0.412354	0.104071		0.0224675	0.115824		0.115606	0.118882
0.57211	0.15394		0.0909459	0.0681888		0.559109	0.0346801		0.107989	0.114044
0.415849	0.161383		0.219009	0.0765406		0.0887299	0.0229675		0.107053	0.113041
0.172691	0.157808		0.400302	0.0720097		0.473056	0.0416664		0.102454	0.10836
0.184033	0.141565		0.500555	0.119325		0.57159	0.00699838		0.101891	0.106954
0.099682	0.159792		0.496017	0.0531334		0.415419	0.0953617		0.0716916	0.0994437
0.129631	0.173267		0.45489	0.1149		0.384542	0.013938		0.0681411	0.089155
0.237815	0.147724		0.546979	0.0766476		0.27533	0.0712359		0.052016	0.0809054
0.22116	0.090935		0.379376	0.136241		0.301785	0.121825		0.0350934	0.0796826
0.313552	0.053187		0.368613	0.0347568		0.13623	0.13302		0.0348989	0.0761005
0.015661	0.043541		0.536729	0.155754		0.184534	0.0204423		0.0232963	0.0748028
0.090942	0.127326		0.485099	0.152059		0.235781	0.0466375		0.333456	0.0626549
0.366509	0.012394		0.124566	0.197242		0.278286	0.0681717		0.319913	0.0552277
0.525203	0.088276		0.29557	0.175122		0.163486	0.00464305		0.297219	0.0501673
0.513283	0.162281		0.122862	0.0586981		0.10187	0.0914507		0.267572	0.0455669
0.119114	0.186685		0.323041	0.0127836		0.209658	0.110825		0.259005	0.0338047
0.394574	0.177707		0.276928	0.112681		0.523082	0.00671379		0.248705	0.0244261
0.139702	0.051574		0.392478	0.166216		0.258297	0.0510101		0.229919	0.0237014
0.225413	0.053004		0.315001	0.194235		0.337866	0.03429		0.196893	0.014081
0.099727	0.155766		0.587812	0.0277414		0.0991862	0.0670522		0.189981	0.0124565
0.016214	0.132903		0.534656	0.173031		0.286395	0.0443879		0.189119	0.190471
0.297991	0.088591		0.355531	0.0811242		0.433131	0.130678		0.186733	0.18984
0.580489	0.129507		0.408685	0.149744		0.212705	0.0636162		0.128452	0.188122
0.482794	0.031371		0.380635	0.18625		0.408761	0.0710741		0.0912584	0.171757
0.457901	0.079185		0.356524	0.188453		0.544066	0.0424241		0.0861848	0.152468
0.480306	0.172475		0.532732	0.0186996		0.218949	0.039324		0.0848762	0.148584
0.400871	0.15915		0.461123	0.104289		0.0781491	0.111707		0.0832989	0.141712
0.436963	0.202833		0.452303	0.0307863		0.301583	0.0490939		0.0490519	0.135198
0.534582	0.09309		0.384421	0.0279676		0.187444	0.126727		0.037104	0.128815
0.351972	0.027565		0.31705	0.160765		0.510198	0.0322115		0.0370747	0.120904
0.481178	0.05594		0.342173	0.196713		0.376815	0.101226		0.375391	0.118772
0.384505	0.162109		0.358117	0.169079		0.313647	0.121581		0.339304	0.11164
0.439999	0.197619		0.599525	0.167643		0.492843	0.0527019		0.298238	0.0993524
0.492711	0.158624		0.481817	0.0796997		0.0494461	0.127849		0.295537	0.076854
0.39576	0.043922		0.560061	0.189369		0.0644438	0.123325		0.2661	0.0702243
0.382927	0.168598		0.367298	0.195254		0.197623	0.061584		0.239541	0.0613683
0.368324	0.196141		0.387892	0.0544418		0.228883	0.132474		0.230289	0.0552417
0.477096	0.141362		0.553823	0.144441		0.0322061	0.0160647		0.211491	0.0437764
0.425623	0.158291		0.564927	0.168365		0.377002	0.0125823		0.206453	0.0424955
0.476982	0.164056		0.502125	0.193008		0.349171	0.0670741		0.204013	0.0383392
0.384219	0.173736		0.541802	0.1737		0.0332494	0.0105153		0.188174	0.168137

## Sheet: S1D
MS Patients
EBNA386-405	GlialCAM370-389		EBNA393-412	CRYAB2-21		EBNA409-428	MBP205-224		EBNA426-445	ANO2135-154
0.013101	0.004956		0.011332	0.00368214		0.011689	0.003018		0.006378	0.00306452
0.01911	0.005467		0.017052	0.003718		0.016954	0.003862		0.007179	0.00242806
0.018695	0.006844		0.011736	0.00379562		0.014668	0.004099		0.005993	0.00457
0.014348	0.007854		0.013059	0.003068		0.017124	0.00310144		0.010468	0.00337967
0.012769	0.007843		0.016117	0.00273492		0.008714	0.004494		0.008216	0.003537
0.016829	0.004608		0.01689	0.00421		0.01213	0.004538		0.007525	0.005155
0.014358	0.005196		0.017472	0.002611		0.011833	0.00298		0.0055306	0.003395
0.015915	0.005458		0.016055	0.004318		0.010871	0.002626		0.007446	0.003357
0.018398	0.005955		0.0130853	0.00374		0.011339	0.00351017		0.005622	0.003565
0.020359	0.005718		0.012698	0.003077		0.010637	0.003315		0.004822	0.00543
0.019936	0.007281		0.017372	0.003392		0.008137	0.004193		0.010841	0.004959
0.015063	0.006631		0.015064	0.004666		0.00919	0.003248		0.005979	0.003435
0.01652	0.006463		0.018181	0.003184		0.012874	0.004023		0.007828	0.004354
0.013417	0.007688		0.011964	0.003412		0.0089935	0.004263		0.00682324	0.003676
0.01873	0.00583		0.01315	0.004323		0.0138043	0.004516		0.004801	0.003799
0.015436	0.007275		0.017885	0.004193		0.014872	0.002598		0.006341	0.004197
0.013008	0.007247		0.0108221	0.003435		0.01262	0.004232		0.005332	0.002953
0.011557	0.007205		0.013783	0.004336		0.011882	0.005065		0.008589	0.004856
0.015176	0.005803		0.017194	0.003664		0.010271	0.00349		0.008592	0.003016
0.011316	0.005114		0.01593	0.003178		0.012198	0.00335848		0.008521	0.003615
Controls
EBNA386-405	GlialCAM370-389		EBNA393-412	CRYAB2-21		EBNA409-428	MBP205-224		EBNA426-445	ANO2135-154
0.007311	0.004324		0.004298	0.001798		0.003413	0.00229166		0.004355	0.002817
0.006163	0.003042		0.00469	0.001933		0.002288	0.001466		0.003976	0.002672
0.005075	0.001574		0.003734	0.002458		0.006013	0.001596		0.003775	0.00229815
0.002629	0.002078		0.005829	0.001318		0.005785	0.001896		0.003588	0.002157
0.011235	0.003105		0.003199	0.001729		0.008021	0.001009		0.003388	0.002032
0.006474	0.001033		0.004931	0.001498		0.004898	0.001896		0.003073	0.00194
0.010506	0.002653		0.007749	0.002516		0.003093	0.002128		0.002783	0.001454
0.007406	0.003661		0.005657	0.00118		0.004913	0.00095		0.002256	0.001382
0.004283	0.00171		0.007417	0.002461		0.000159	0.001397		0.002146	0.001347
0.005495	0.003661		0.01097	0.002031		0.006535	0.001718		0.011595	0.001188
0.004649	0.002517		0.008831	0.000764		0.003096	0.001987		0.011087	0.00108
0.005615	0.004281		0.009016	0.002054		0.007139	0.002446		0.007065	0.001042
0.006728	0.002792		0.006932	0.001395		0.002239	0.000539		0.006592	0.004543
0.006233	0.001328		0.007832	0.002538		0.003546	0.000959		0.006554	0.003655
0.007984	0.001718		0.005781	0.001147		0.005366	0.001162		0.00575	0.003395
0.009004	0.003095		0.005683	0.000959		0.003581	0.001386		0.005113	0.003223
0.007126	0.003902		0.003191	0.001656		0.005701	0.001292		0.005022	0.003024
0.013889	0.003442		0.003048	0.004524		0.003357	0.000793		0.004275	0.002587
0.002836	0.001214		0.004756	0.003394		0.012159	0.001165		0.004172	0.00225
0.006449	0.006068		0.009247	0.001627		0.009421	0.002091		0.004058	0.002044
0.007685	0.001815		0.006033	0.00147		0.010621	0.003392		0.003984	0.00197
0.014602	0.001909		0.004203	0.00288		0.00013	0.001509		0.003763	0.00171
0.004279	0.003364		0.006007	0.001646		0.009445	0.004503		0.002788	0.001701
0.005692	0.007393		0.021582	0.001015		0.0041	0.001556		0.00254	0.001585
0.004092	0.003855		0.006089	0.001413		0.012218	0.003535		0.002527	0.001563
0.017939	0.002663		0.000207	0.00516		0.007789	0.001896		0.002072	0.001502
0.004989	0.002543		0.015495	0.004285		0.007192	0.00136		0.00205	0.001321
0.004793	0.006767		0.011324	0.000747		0.009906	0.001397		0.001985	0.001308
0.006095	0.00667		0.005637	0.001905		0.012908	0.001993		0.001748	0.001197
0.013506	0.006561		0.007976	0.001125		0.001713	0.001777		0.001728	0.001188
0.004416	0.007224		0.006603	0.001338		0.012522	0.002371		0.001701	0.001176
0.015417	0.00229		0.00801	0.000856		0.003877	0.002944		0.001539	0.000929
0.00696	0.001561		0.017058	0.001807		0.003134	0.002715		0.00143	0.000864
0.003167	0.003963		0.011511	0.00331		0.00715	0.0008		0.001337	0.004792
0.01858	0.002514		0.002987	0.003437		0.004313	0.00067		0.001305	0.004577
0.015975	0.002757		0.007661	0.004987		0.005473	0.001015		0.001046	0.004403
0.011848	0.003389		0.006276	0.000529		0.003152	0.003536		7.58e-05	0.0044
0.000183	0.007225		0.020553	0.002122		0.004819	0.001403		0.010629	0.004388
0.006495	0.001332		0.016043	0.000977		0.003439	0.005565		0.009395	0.004284
0.015531	0.002086		0.007638	0.002644		0.004792	0.000888		0.009387	0.004224
0.010708	0.006132		0.000165	0.000948		0.011513	0.00155		0.009153	0.00419
0.009129	0.001802		0.003752	0.002216		0.014227	0.004101		0.00901	0.003965
0.009067	0.002776		0.003804	0.003987		0.01503	0.0015		0.008205	0.003871
0.01277	0.004511		0.008266	0.003		0.005826	0.001784		0.006746	0.003869
0.005805	0.007775		0.013028	0.002394		0.004531	0.000915		0.006674	0.003675
0.014155	0.004538		0.004569	0.003289		0.008072	0.000956		0.006607	0.003416
0.009953	0.001818		0.01111	0.000993		0.012935	0.004165		0.006402	0.00341
0.003591	0.002179		0.012362	0.001794		0.00498	0.003457		0.006317	0.003389
0.021159	0.001598		0.011328	0.001576		0.008121	0.003393		0.006275	0.003377
0.003312	0.001478		0.022179	0.003471		0.00525	0.00227		0.005352	0.003059
0.009231	0.007018		0.005981	0.001576		0.016268	0.003219		0.005061	0.002834
0.016411	0.004799		0.00387	0.000921		0.005158	0.004045		0.004967	0.002712
0.008437	0.007783		0.008481	0.004097		0.009817	0.001135		0.004876	0.002696
0.011753	0.005147		0.016957	0.001861		0.002119	0.003587		0.004706	0.002689
0.014597	0.008327		0.013477	0.003513		0.00334	0.002045		0.004661	0.002594
0.000191	0.003186		0.020015	0.004		0.018772	0.002922		0.004012	0.002325
0.011892	0.005054		0.013607	0.001194		0.005891	0.003286		0.003998	0.002197
0.010009	0.004268		0.014782	0.003257		0.011436	0.004328		0.003704	0.001747
0.015952	0.005536		0.005092	0.001282		0.012939	0.003176		0.003142	0.001711
0.007	0.005867		0.017689	0.000988		0.009978	0.003771		0.002947	0.001664
0.020118	0.001947		0.005922	0.004587		0.008842	0.004273		0.002417	0.001537
0.007448	0.003835		0.011807	0.004431		0.014595	0.003478		0.002373	0.001512
0.017202	0.00674		0.013742	0.002935		0.007496	0.001928		0.002368	0.001437
0.020748	0.007454		0.005682	0.003786		0.011028	0.001065		0.002204	0.001184
0.003905	0.00534		0.012394	0.00298047		0.011904	0.000732		0.001333	0.000939
0.008734	0.00762		0.019305	0.000723		0.00958	0.00495		0.009196	0.000919
0.018971	0.002186		0.012434	0.003738		0.003912	0.002742		0.00865	0.000839
0.017001	0.002742		0.011065	0.002866		0.011374	0.003832		0.007231	0.000829
0.015745	0.00789		0.016708	0.001217		0.002704	0.003363		0.006376	0.005313
0.013171	0.004719		0.014637	0.002372		0.006351	0.003054		0.006227	0.004369
0.0103	0.002587		0.01773	0.003682		0.008253	0.002685		0.005851	0.00365
0.006405	0.004784		0.019278	0.003256		0.010477	0.001614		0.005759	0.003621
0.013801	0.005862		0.009456	0.002637		0.016252	0.004451		0.005358	0.00205
0.019697	0.007439		0.020442	0.005087		0.006225	0.003905		0.005002	0.001818
0.016867	0.006214		0.020078	0.00424		0.003858	0.005128		0.004841	0.001077
0.019338	0.005915		0.011489	0.003488		0.016181	0.002687		0.003343	0.000908
0.019743	0.00657		0.013259	0.004048		0.009743	0.004387		0.001846	0.000808
0.020325	0.005289		0.012923	0.004824		0.012693	0.004853		0.001494	0.000531
0.011748	0.004931		0.016011	0.003596		0.013217	0.002792		7.68e-05	0.004871
0.019498	0.00615		0.018157	0.004194		0.013985	0.002819		0.006924	0.004009
